# Supplementary material for: The Sex Determination Gene transformer Regulates Male-Female Differences in Drosophila Body Size
Source: PLoS Genet. 2015 Dec 28;11(12):e1005683. doi: 10.1371/journal.pgen.1005683 (PMC4692505; doi:10.1371/journal.pgen.1005683)
Supplement: S1 Table — All F-values from one- and two-way ANOVA analysis are shown. Also included are the p-values from the pairwise comparisons generated by the Tukey HSD post-hoc test. (XLSX) [file pgen.1005683.s008.xlsx]

## Sheet: F- and p-values
Figure 1D						Figure 1F						Figure 2G						Figure 2H						Figure 3A,F						Figure 3C						Figure 3D,E					Figure 4A						Figure 4F
> aov.PV <- aov(Pupal_Volume ~ Genotype, data=tra_mutants_PV)						> aov.PV <- aov(Pupal_Volume ~ Genotype, data=datraF_MF)						> aov.PV <- aov(Pupal_Volume ~ Genotype, data=cg_tra2RNAi_PV)						> aov.PV <- aov(Pupal.Volume ~ Genotype, data=traF_rescue_PV)						aov.PV <- aov(Pupal_Volume ~ Genotype, data=datra_dsx_suppression)						> aov.PV <- aov(Pupal_Volume ~ Genotype, data=r4dsxIR_MF)						> aov.PV <- aov(Pupal_Volume ~ Genotype, data=fruM_MF)					> int <- aov(Pupal_Volume ~ Genotype*Treatment, data=w1118_diluted_MF)						> aov.PV <- aov(Pupal_Volume ~ Genotype, data=PTEN_Rescue_PV)
> ls(aov.PV)						> ls(aov.PV)						> ls(aov.PV)						> ls(aov.PV)						> ls(aov.PV)						> ls(aov.PV)						> ls(aov.PV)					> summary(int)						Error in eval(expr, envir, enclos) : object 'Pupal_Volume' not found
[1] "assign" "call" "coefficients"						[1] "assign" "call" "coefficients"						[1] "assign" "call" "coefficients"						[1] "assign" "call" "coefficients"						[1] "assign" "call" "coefficients"						[1] "assign" "call" "coefficients"						[1] "assign" "call" "coefficients"					Df Sum Sq Mean Sq F value Pr(>F)						> View(PTEN_Rescue_PV)
[4] "contrasts" "df.residual" "effects"						[4] "contrasts" "df.residual" "effects"						[4] "contrasts" "df.residual" "effects"						[4] "contrasts" "df.residual" "effects"						[4] "contrasts" "df.residual" "effects"						[4] "contrasts" "df.residual" "effects"						[4] "contrasts" "df.residual" "effects"					Genotype 1 3.601 3.601 149.86 < 2e-16						> aov.PV <- aov(PupalVolume ~ Genotype, data=PTEN_Rescue_PV)
[7] "fitted.values" "model" "qr"						[7] "fitted.values" "model" "qr"						[7] "fitted.values" "model" "qr"						[7] "fitted.values" "model" "qr"						[7] "fitted.values" "model" "qr"						[7] "fitted.values" "model" "qr"						[7] "fitted.values" "model" "qr"					Treatment 1 7.939 7.939 330.44 < 2e-16						> ls(aov.PV)
[10] "rank" "residuals" "terms"						[10] "rank" "residuals" "terms"						[10] "rank" "residuals" "terms"						[10] "rank" "residuals" "terms"						[10] "rank" "residuals" "terms"						[10] "rank" "residuals" "terms"						[10] "rank" "residuals" "terms"					Genotype:Treatment 1 0.779 0.779 32.41 7.71e-08						[1] "assign" "call" "coefficients"
[13] "xlevels"						[13] "xlevels"						[13] "xlevels"						[13] "xlevels"						[13] "xlevels"						[13] "xlevels"						[13] "xlevels"					Residuals 132 3.171 0.024						[4] "contrasts" "df.residual" "effects"
> summary(aov.PV)						> summary(aov.PV)						> summary(aov.PV)						> summary(aov.PV)						> summary(aov.PV)						> summary(aov.PV)						> summary(aov.PV)											[7] "fitted.values" "model" "qr"
Df Sum Sq Mean Sq F value Pr(>F)						Df Sum Sq Mean Sq F value Pr(>F)						Df Sum Sq Mean Sq F value Pr(>F)						Df Sum Sq Mean Sq F value Pr(>F)						Df Sum Sq Mean Sq F value Pr(>F)						Df Sum Sq Mean Sq F value Pr(>F)						Df Sum Sq Mean Sq F value Pr(>F)					Genotype ***						[10] "rank" "residuals" "terms"
Genotype 5 3.515 0.7031 47.8 <2e-16 ***						Genotype 5 9.841 1.968 109.3 <2e-16 ***						Genotype 5 11.958 2.3916 137.4 <2e-16 ***						Genotype 11 52.50 4.773 204.7 <2e-16 ***						Genotype 19 59.91 3.153 105 <2e-16 ***						Genotype 5 10.084 2.0169 70.44 <2e-16 ***						Genotype 9 16.190 1.799 78.37 <2e-16 ***					Treatment ***						[13] "xlevels"
Residuals 107 1.574 0.0147						Residuals 162 2.917 0.018						Residuals 309 5.377 0.0174						Residuals 830 19.35 0.023						Residuals 827 24.83 0.030						Residuals 323 9.249 0.0286						Residuals 346 7.941 0.023					Genotype:Treatment ***						> summary(aov.PV)
---						---						---						---						---						---						---					Residuals						Df Sum Sq Mean Sq F value Pr(>F)
Signif. codes:						Signif. codes:						Signif. codes:						Signif. codes:						Signif. codes:						Signif. codes:						Signif. codes:					---						Genotype 9 52.38 5.820 277 <2e-16 ***
0 ‘***’ 0.001 ‘**’ 0.01 ‘*’ 0.05 ‘.’ 0.1 ‘ ’ 1						0 ‘***’ 0.001 ‘**’ 0.01 ‘*’ 0.05 ‘.’ 0.1 ‘ ’ 1						0 ‘***’ 0.001 ‘**’ 0.01 ‘*’ 0.05 ‘.’ 0.1 ‘ ’ 1						0 ‘***’ 0.001 ‘**’ 0.01 ‘*’ 0.05 ‘.’ 0.1 ‘ ’ 1						0 ‘***’ 0.001 ‘**’ 0.01 ‘*’ 0.05 ‘.’ 0.1 ‘ ’ 1						0 ‘***’ 0.001 ‘**’ 0.01 ‘*’ 0.05 ‘.’ 0.1 ‘ ’ 1						0 ‘***’ 0.001 ‘**’ 0.01 ‘*’ 0.05 ‘.’ 0.1 ‘ ’ 1					Signif. codes:						Residuals 760 15.97 0.021
> TukeyHSD(aov.PV)						> TukeyHSD(aov.PV)						> TukeyHSD(aov.PV)						> TukeyHSD(aov.PV)						> TukeyHSD(aov.PV)						> TukeyHSD(aov.PV)						> TukeyHSD(aov.PV)					0 ‘***’ 0.001 ‘**’ 0.01 ‘*’ 0.05 ‘.’ 0.1 ‘ ’ 1						---
Tukey multiple comparisons of means						Tukey multiple comparisons of means						Tukey multiple comparisons of means						Tukey multiple comparisons of means						Tukey multiple comparisons of means						Tukey multiple comparisons of means						Tukey multiple comparisons of means					> TukeyHSD(int)						Signif. codes:
95% family-wise confidence level						95% family-wise confidence level						95% family-wise confidence level						95% family-wise confidence level						95% family-wise confidence level						95% family-wise confidence level						95% family-wise confidence level					Tukey multiple comparisons of means						0 ‘***’ 0.001 ‘**’ 0.01 ‘*’ 0.05 ‘.’ 0.1 ‘ ’ 1
																																									95% family-wise confidence level						> TukeyHSD(aov.PV)
Fit: aov(formula = Pupal_Volume ~ Genotype, data = tra_mutants_PV)						Fit: aov(formula = Pupal_Volume ~ Genotype, data = datraF_MF)						Fit: aov(formula = Pupal_Volume ~ Genotype, data = cg_tra2RNAi_PV)						Fit: aov(formula = Pupal.Volume ~ Genotype, data = traF_rescue_PV)						Fit: aov(formula = Pupal_Volume ~ Genotype, data = datra_dsx_suppression)						Fit: aov(formula = Pupal_Volume ~ Genotype, data = r4dsxIR_MF)						Fit: aov(formula = Pupal_Volume ~ Genotype, data = fruM_MF)											Tukey multiple comparisons of means
																																									Fit: aov(formula = Pupal_Volume ~ Genotype * Treatment, data = w1118_diluted_MF)						95% family-wise confidence level
$Genotype						$Genotype						$Genotype						$Genotype						$Genotype						$Genotype						$Genotype
diff lwr						diff lwr upr						diff lwr						diff						diff						diff lwr						diff					$Genotype						Fit: aov(formula = PupalVolume ~ Genotype, data = PTEN_Rescue_PV)
F tra1-F stj7 0.02693766 -0.07252717						F datraF-F da 0.42354347 0.32206163 0.52502531						F cg/tra2RNAi-F cg -0.10486925 -0.17878831						F dastj7-traFtra1-F dastj7 0.334795636						F dadsx/traFdsx15-F dadsx 0.362460834						F r4-F dsxIR 0.0529305059 -0.04373906						F fruDtra-F fru440 0.0557812166					diff lwr upr p adj
F tra1/stj7-F stj7 -0.21936486 -0.33268831						F traF-F da 0.09023945 -0.01237134 0.19285023						F tra2RNAi-F cg 0.01290144 -0.07295950						F r4stj7-F dastj7 0.082200466						F datra-F dadsx 0.252553764						F r4/dsxIR-F dsxIR 0.0270311494 -0.07417325						F fruDtra/fru440-F fru440 0.0753725742					M w1118-F w1118 -0.332544 -0.3862779 -0.27881 0						$Genotype
M stj7-F stj7 -0.40617270 -0.50563754						M da-F da -0.36313571 -0.46356092 -0.26271050						M cg-F cg -0.42297740 -0.49359616						F r4stj7-traFtra1-F dastj7 0.197495283						F dsx1-F dadsx -0.217022881						M dsxIR-F dsxIR -0.3342575381 -0.43546194						F fruF-F fru440 0.0755464911											diff
M tra1-F stj7 -0.30272102 -0.40893304						M datraF-F da -0.06772581 -0.16229441 0.02684279						M cg/tra2RNAi-F cg -0.41179172 -0.48241048						F tra-stj7-F dastj7 -0.214858225						F dsx1/dsx15-F dadsx -0.148774380						M r4-F dsxIR -0.3339027757 -0.43057234						F fruF/fru440-F fru440 0.0829909700					$Treatment						F pten/+;tra/+-F +/stj7 -0.003089738
M tra1/stj7-F stj7 -0.35262440 -0.48588025						M traF-F da -0.24459061 -0.34970910 -0.13947212						M tra2RNAi-F cg -0.43457857 -0.50519733						F traFtra1-F dastj7 -0.066999781						F dsx15-F dadsx -0.157359122						M r4/dsxIR-F dsxIR -0.2624482140 -0.36787126						M fru440-F fru440 -0.3878378545					diff lwr upr p adj						F pten/+;tra/stj7-F +/stj7 0.202521680
F tra1/stj7-F tra1 -0.24630252 -0.36773049						F traF-F datraF -0.33330403 -0.44170530 -0.22490275						F tra2RNAi-F cg/tra2RNAi 0.11777069 0.03040770						M dastj7-F dastj7 -0.381752737						F stj7-F dadsx -0.050140670						F r4/dsxIR-F r4 -0.0258993564 -0.11432759						M fruDtra-F fru440 -0.3846997456					100%-10% 0.4822127 0.429424 0.5350014 0						F tra/+-F +/stj7 -0.117096172
M stj7-F tra1 -0.43311036 -0.54171884						M da-F datraF -0.78667918 -0.89301397 -0.68034440						M cg-F cg/tra2RNAi -0.31810815 -0.39054572						M dastj7-traFtra1-F dastj7 -0.064868416						F tra/stj7-F dadsx -0.329964399						M dsxIR-F r4 -0.3871880440 -0.47561627						M fruDtra/fru440-F fru440 -0.3505019580											F tra/stj7-F +/stj7 -0.269441240
M tra1-F tra1 -0.32965868 -0.44447829						M datraF-F datraF -0.49126928 -0.59209132 -0.39044724						M cg/tra2RNAi-F cg/tra2RNAi -0.30692247 -0.37936003						M r4stj7-F dastj7 -0.364921461						F tra1-F dadsx -0.098713892						M r4-F r4 -0.3868332816 -0.47003320						M fruF-F fru440 -0.3666298869					$`Genotype:Treatment`						M +/stj7-F +/stj7 -0.560766720
M tra1/stj7-F tra1 -0.37956206 -0.51977501						M traF-F datraF -0.66813408 -0.77891206 -0.55735611						M tra2RNAi-F cg/tra2RNAi -0.32970932 -0.40214688						M r4stj7-traFtra1-F dastj7 -0.229225112						F traFdsx15-F dadsx -0.136825167						M r4/dsxIR-F r4 -0.3153787199 -0.40860554						M fruF/fru440-F fru440 -0.3582450383					diff lwr						M pten/+;tra/+-F +/stj7 -0.491834325
M stj7-F tra1/stj7 -0.18680784 -0.30823582						M da-F traF -0.45337516 -0.56078789 -0.34596243						M cg-F tra2RNAi -0.43587884 -0.52046770						M tra-stj7-F dastj7 -0.396694472						M dadsx-F dadsx -0.445536567						M dsxIR-F r4/dsxIR -0.3612886875 -0.45465291						F fruDtra/fru440-F fruDtra 0.0195913576					M w1118:10%-F w1118:10% -0.09979486 -0.2080247						M pten/+;tra/stj7-F +/stj7 -0.432860808
M tra1-F tra1/stj7 -0.08335616 -0.21036991						M datraF-F traF -0.15796525 -0.25992354 -0.05600697						M cg/tra2RNAi-F tra2RNAi -0.42469316 -0.50928201						M traFtra1-F dastj7 -0.520433845						M dadsx/traFdsx15-F dadsx -0.143266435						M r4-F r4/dsxIR -0.3609339252 -0.44936215						F fruF-F fruDtra 0.0197652745					F w1118:100%-F w1118:10% 0.68121031 0.5686247						M tra/+-F +/stj7 -0.587265954
M tra1/stj7-F tra1/stj7 -0.13325954 -0.28362117						M traF-F traF -0.33483006 -0.44664315 -0.22301696						M tra2RNAi-F tra2RNAi -0.44748001 -0.53206886						F r4stj7-F dastj7-traFtra1 -0.252595170						M datra-F dadsx -0.257400540						M r4/dsxIR-F r4/dsxIR -0.2894793635 -0.38740058						F fruF/fru440-F fruDtra 0.0272097534					M w1118:100%-F w1118:10% 0.26729727 0.1590675						M tra/stj7-F +/stj7 -0.489166272
M tra1-M stj7 0.10345169 -0.01136793						M datraF-M da 0.29540990 0.19565149 0.39516832						M cg/tra2RNAi-M cg 0.01118568 -0.05788083						F r4stj7-traFtra1-F dastj7-traFtra1 -0.137300353						M dsx1-F dadsx -0.596062879						M r4-M dsxIR 0.0003547624 -0.08807347						M fru440-F fruDtra -0.4436190711					F w1118:100%-M w1118:10% 0.78100517 0.6866817						F pten/+;tra/stj7-F pten/+;tra/+ 0.205611418
M tra1/stj7-M stj7 0.05354831 -0.08666464						M traF-M da 0.11854510 0.00873427 0.22835593						M tra2RNAi-M cg -0.01160117 -0.08066768						F tra-stj7-F dastj7-traFtra1 -0.549653861						M dsx1/dsx15-F dadsx -0.565082947						M r4/dsxIR-M dsxIR 0.0718093241 -0.02611189						M fruDtra-F fruDtra -0.4404809622					M w1118:100%-M w1118:10% 0.36709213 0.2780131						F tra/+-F pten/+;tra/+ -0.114006434
M tra1/stj7-M tra1 -0.04990338 -0.19498064						M traF-M datraF -0.17686480 -0.28134645 -0.07238315						M tra2RNAi-M cg/tra2RNAi -0.02278685 -0.09185336						F traFtra1-F dastj7-traFtra1 -0.401795417						M dsx15-F dadsx -0.537430600						M r4/dsxIR-M r4 0.0714545617 -0.02177226						M fruDtra/fru440-F fruDtra -0.4062831745					M w1118:100%-F w1118:100% -0.41391304 -0.5082365						F tra/stj7-F pten/+;tra/+ -0.266351502
upr p adj						p adj						upr p adj						M dastj7-F dastj7-traFtra1 -0.716548373						M stj7-F dadsx -0.531108885						upr p adj						M fruF-F fruDtra -0.4224111035					upr p adj						M +/stj7-F pten/+;tra/+ -0.557676982
F tra1-F stj7 0.12640250 0.9693660						F datraF-F da 0.0000000						F cg/tra2RNAi-F cg -0.03095019 0.0008465						M dastj7-traFtra1-F dastj7-traFtra1 -0.399664051						M tra/stj7-F dadsx -0.501993159						F r4-F dsxIR 0.14960007 0.6191219						M fruF/fru440-F fruDtra -0.4140262549					M w1118:10%-F w1118:10% 0.008434953 0.0821753						M pten/+;tra/+-F pten/+;tra/+ -0.488744587
F tra1/stj7-F stj7 -0.10604141 0.0000023						F traF-F da 0.1197699						F tra2RNAi-F cg 0.09876238 0.9981028						M r4stj7-F dastj7-traFtra1 -0.699717097						M tra1-F dadsx -0.590096286						F r4/dsxIR-F dsxIR 0.12823555 0.9730179						F fruF-F fruDtra/fru440 0.0001739169					F w1118:100%-F w1118:10% 0.793795926 0.0000000						M pten/+;tra/stj7-F pten/+;tra/+ -0.429771070
M stj7-F stj7 -0.30670786 0.0000000						M da-F da 0.0000000						M cg-F cg -0.35235864 0.0000000						M r4stj7-traFtra1-F dastj7-traFtra1 -0.564020748						M traFdsx15-F dadsx -0.444022086						M dsxIR-F dsxIR -0.23305314 0.0000000						F fruF/fru440-F fruDtra/fru440 0.0076183958					M w1118:100%-F w1118:10% 0.375527085 0.0000000						M tra/+-F pten/+;tra/+ -0.584176216
M tra1-F stj7 -0.19650899 0.0000000						M datraF-F da 0.3106979						M cg/tra2RNAi-F cg -0.34117296 0.0000000						M tra-stj7-F dastj7-traFtra1 -0.731490108						F datra-F dadsx/traFdsx15 -0.109907069						M r4-F dsxIR -0.23723321 0.0000000						M fru440-F fruDtra/fru440 -0.4632104287					F w1118:100%-M w1118:10% 0.875328604 0.0000000						M tra/stj7-F pten/+;tra/+ -0.486076534
M tra1/stj7-F stj7 -0.21936854 0.0000000						M traF-F da 0.0000000						M tra2RNAi-F cg -0.36395981 0.0000000						M traFtra1-F dastj7-traFtra1 -0.855229481						F dsx1-F dadsx/traFdsx15 -0.579483715						M r4/dsxIR-F dsxIR -0.15702517 0.0000000						M fruDtra-F fruDtra/fru440 -0.4600723198					M w1118:100%-M w1118:10% 0.456171208 0.0000000						F tra/+-F pten/+;tra/stj7 -0.319617852
F tra1/stj7-F tra1 -0.12487455 0.0000007						F traF-F datraF 0.0000000						F tra2RNAi-F cg/tra2RNAi 0.20513368 0.0018625						F r4stj7-traFtra1-F r4stj7 0.115294817						F dsx1/dsx15-F dadsx/traFdsx15 -0.511235214						F r4/dsxIR-F r4 0.06252887 0.9598632						M fruDtra/fru440-F fruDtra/fru440 -0.4258745322					M w1118:100%-F w1118:100% -0.319589608 0.0000000						F tra/stj7-F pten/+;tra/stj7 -0.471962919
M stj7-F tra1 -0.32450188 0.0000000						M da-F datraF 0.0000000						M cg-F cg/tra2RNAi -0.24567058 0.0000000						F tra-stj7-F r4stj7 -0.297058691						F dsx15-F dadsx/traFdsx15 -0.519819955						M dsxIR-F r4 -0.29875981 0.0000000						M fruF-F fruDtra/fru440 -0.4420024611											M +/stj7-F pten/+;tra/stj7 -0.763288400
M tra1-F tra1 -0.21483906 0.0000000						M datraF-F datraF 0.0000000						M cg/tra2RNAi-F cg/tra2RNAi -0.23448490 0.0000000						F traFtra1-F r4stj7 -0.149200247						F stj7-F dadsx/traFdsx15 -0.412601504						M r4-F r4 -0.30363337 0.0000000						M fruF/fru440-F fruDtra/fru440 -0.4336176125											M pten/+;tra/+-F pten/+;tra/stj7 -0.694356005
M tra1/stj7-F tra1 -0.23934911 0.0000000						M traF-F datraF 0.0000000						M tra2RNAi-F cg/tra2RNAi -0.25727175 0.0000000						M dastj7-F r4stj7 -0.463953203						F tra/stj7-F dadsx/traFdsx15 -0.692425233						M r4/dsxIR-F r4 -0.22215190 0.0000000						F fruF/fru440-F fruF 0.0074444789											M pten/+;tra/stj7-F pten/+;tra/stj7 -0.635382487
M stj7-F tra1/stj7 -0.06537987 0.0002829						M da-F traF 0.0000000						M cg-F tra2RNAi -0.35128999 0.0000000						M dastj7-traFtra1-F r4stj7 -0.147068881						F tra1-F dadsx/traFdsx15 -0.461174726						M dsxIR-F r4/dsxIR -0.26792447 0.0000000						M fru440-F fruF -0.4633843456											M tra/+-F pten/+;tra/stj7 -0.789787634
M tra1-F tra1/stj7 0.04365760 0.4051171						M datraF-F traF 0.0002112						M cg/tra2RNAi-F tra2RNAi -0.34010431 0.0000000						M r4stj7-F r4stj7 -0.447121927						F traFdsx15-F dadsx/traFdsx15 -0.499286000						M r4-F r4/dsxIR -0.27250570 0.0000000						M fruDtra-F fruF -0.4602462367											M tra/stj7-F pten/+;tra/stj7 -0.691687952
M tra1/stj7-F tra1/stj7 0.01710210 0.1133117						M traF-F traF 0.0000000						M tra2RNAi-F tra2RNAi -0.36289116 0.0000000						M r4stj7-traFtra1-F r4stj7 -0.311425578						M dadsx-F dadsx/traFdsx15 -0.807997400						M r4/dsxIR-F r4/dsxIR -0.19155814 0.0000000						M fruDtra/fru440-F fruF -0.4260484491											F tra/stj7-F tra/+ -0.152345067
M tra1-M stj7 0.21827130 0.1025866						M datraF-M da 0.0000000						M cg/tra2RNAi-M cg 0.08025219 0.9972859						M tra-stj7-F r4stj7 -0.478894938						M dadsx/traFdsx15-F dadsx/traFdsx15 -0.505727269						M r4-M dsxIR 0.08878299 1.0000000						M fruF-F fruF -0.4421763780											M +/stj7-F tra/+ -0.443670548
M tra1/stj7-M stj7 0.19376125 0.8769737						M traF-M da 0.0261453						M tra2RNAi-M cg 0.05746534 0.9967723						M traFtra1-F r4stj7 -0.602634311						M datra-F dadsx/traFdsx15 -0.619861374						M r4/dsxIR-M dsxIR 0.16973054 0.2886002						M fruF/fru440-F fruF -0.4337915294											M pten/+;tra/+-F tra/+ -0.374738153
M tra1/stj7-M tra1 0.09517388 0.9175662						M traF-M datraF 0.0000364						M tra2RNAi-M cg/tra2RNAi 0.04627966 0.9340829						F tra-stj7-F r4stj7-traFtra1 -0.412353508						M dsx1-F dadsx/traFdsx15 -0.958523713						M r4/dsxIR-M r4 0.16468138 0.2417912						M fru440-F fruF/fru440 -0.4708288245											M pten/+;tra/stj7-F tra/+ -0.315764635
																		F traFtra1-F r4stj7-traFtra1 -0.264495064						M dsx1/dsx15-F dadsx/traFdsx15 -0.927543781												M fruDtra-F fruF/fru440 -0.4676907156											M tra/+-F tra/+ -0.470169782
												> aov.PV <- aov(Pupal_Volume ~ Genotype, data=tra2IR_P0206_r4_MF)						M dastj7-F r4stj7-traFtra1 -0.579248020						M dsx15-F dadsx/traFdsx15 -0.899891433												M fruDtra/fru440-F fruF/fru440 -0.4334929279											M tra/stj7-F tra/+ -0.372070100
												> ls(aov.PV)						M dastj7-traFtra1-F r4stj7-traFtra1 -0.262363698						M stj7-F dadsx/traFdsx15 -0.893569719												M fruF-F fruF/fru440 -0.4496208569											M +/stj7-F tra/stj7 -0.291325480
												[1] "assign" "call" "coefficients"						M r4stj7-F r4stj7-traFtra1 -0.562416744						M tra/stj7-F dadsx/traFdsx15 -0.864453993												M fruF/fru440-F fruF/fru440 -0.4412360083											M pten/+;tra/+-F tra/stj7 -0.222393086
												[4] "contrasts" "df.residual" "effects"						M r4stj7-traFtra1-F r4stj7-traFtra1 -0.426720395						M tra1-F dadsx/traFdsx15 -0.952557120												M fruDtra-M fru440 0.0031381089											M pten/+;tra/stj7-F tra/stj7 -0.163419568
												[7] "fitted.values" "model" "qr"						M tra-stj7-F r4stj7-traFtra1 -0.594189755						M traFdsx15-F dadsx/traFdsx15 -0.806482920												M fruDtra/fru440-M fru440 0.0373358965											M tra/+-F tra/stj7 -0.317824714
												[10] "rank" "residuals" "terms"						M traFtra1-F r4stj7-traFtra1 -0.717929128						F dsx1-F datra -0.469576645												M fruF-M fru440 0.0212079676											M tra/stj7-F tra/stj7 -0.219725033
												[13] "xlevels"						F traFtra1-F tra-stj7 0.147858444						F dsx1/dsx15-F datra -0.401328144												M fruF/fru440-M fru440 0.0295928161											M pten/+;tra/+-M +/stj7 0.068932394
												> summary(aov.PV)						M dastj7-F tra-stj7 -0.166894512						F dsx15-F datra -0.409912886												M fruDtra/fru440-M fruDtra 0.0341977876											M pten/+;tra/stj7-M +/stj7 0.127905912
												Df Sum Sq Mean Sq F value Pr(>F)						M dastj7-traFtra1-F tra-stj7 0.149989810						F stj7-F datra -0.302694435												M fruF-M fruDtra 0.0180698587											M tra/+-M +/stj7 -0.026499234
												Genotype 13 15.28 1.1755 45.51 <2e-16 ***						M r4stj7-F tra-stj7 -0.150063236						F tra/stj7-F datra -0.582518164												M fruF/fru440-M fruDtra 0.0264547073											M tra/stj7-M +/stj7 0.071600447
												Residuals 787 20.32 0.0258						M r4stj7-traFtra1-F tra-stj7 -0.014366887						F tra1-F datra -0.351267657												M fruF-M fruDtra/fru440 -0.0161279290											M pten/+;tra/stj7-M pten/+;tra/+ 0.058973518
												---						M tra-stj7-F tra-stj7 -0.181836247						F traFdsx15-F datra -0.389378931												M fruF/fru440-M fruDtra/fru440 -0.0077430804											M tra/+-M pten/+;tra/+ -0.095431629
												Signif. codes:						M traFtra1-F tra-stj7 -0.305575620						M dadsx-F datra -0.698090331												M fruF/fru440-M fruF 0.0083848486											M tra/stj7-M pten/+;tra/+ 0.002668053
												0 ‘***’ 0.001 ‘**’ 0.01 ‘*’ 0.05 ‘.’ 0.1 ‘ ’ 1						M dastj7-F traFtra1 -0.314752956						M dadsx/traFdsx15-F datra -0.395820199												lwr											M tra/+-M pten/+;tra/stj7 -0.154405146
												> TukeyHSD(aov.PV)						M dastj7-traFtra1-F traFtra1 0.002131365						M datra-F datra -0.509954304												F fruDtra-F fru440 -0.04566952											M tra/stj7-M pten/+;tra/stj7 -0.056305465
												Tukey multiple comparisons of means						M r4stj7-F traFtra1 -0.297921680						M dsx1-F datra -0.848616643												F fruDtra/fru440-F fru440 -0.03420675											M tra/stj7-M tra/+ 0.098099682
												95% family-wise confidence level						M r4stj7-traFtra1-F traFtra1 -0.162225331						M dsx1/dsx15-F datra -0.817636712												F fruF-F fru440 -0.02590425											lwr
																		M tra-stj7-F traFtra1 -0.329694691						M dsx15-F datra -0.789984364												F fruF/fru440-F fru440 -0.05292545											F pten/+;tra/+-F +/stj7 -0.082257629
												Fit: aov(formula = Pupal_Volume ~ Genotype, data = tra2IR_P0206_r4_MF)						M traFtra1-F traFtra1 -0.453434064						M stj7-F datra -0.783662649												M fru440-F fru440 -0.51129008											F pten/+;tra/stj7-F +/stj7 0.120319443
																		M dastj7-traFtra1-M dastj7 0.316884322						M tra/stj7-F datra -0.754546924												M fruDtra-F fru440 -0.48766602											F tra/+-F +/stj7 -0.186246098
												$Genotype						M r4stj7-M dastj7 0.016831276						M tra1-F datra -0.842650050												M fruDtra/fru440-F fru440 -0.46092098											F tra/stj7-F +/stj7 -0.347296140
												diff						M r4stj7-traFtra1-M dastj7 0.152527625						M traFdsx15-F datra -0.696575851												M fruF-F fru440 -0.47255030											M +/stj7-F +/stj7 -0.625132550
												F P0206/tra2IR-F P0206 -0.03491823						M tra-stj7-M dastj7 -0.014941735						F dsx1/dsx15-F dsx1 0.068248501												M fruF/fru440-F fru440 -0.49998312											M pten/+;tra/+-F +/stj7 -0.571948103
												F r4-F P0206 0.09484793						M traFtra1-M dastj7 -0.138681108						F dsx15-F dsx1 0.059663759												F fruDtra/fru440-F fruDtra -0.08631387											M pten/+;tra/stj7-F +/stj7 -0.531067073
												F r4/tra2IR-F P0206 -0.12386750						M r4stj7-M dastj7-traFtra1 -0.300053045						F stj7-F dsx1 0.166882210												F fruF-F fruDtra -0.07770544											M tra/+-F +/stj7 -0.650637269
												F tra2IR-F P0206 -0.01351502						M r4stj7-traFtra1-M dastj7-traFtra1 -0.164356697						F tra/stj7-F dsx1 -0.112941519												F fruF/fru440-F fruDtra -0.10576228											M tra/stj7-F +/stj7 -0.554808820
												M P0206-F P0206 -0.21011630						M tra-stj7-M dastj7-traFtra1 -0.331826056						F tra1-F dsx1 0.118308989												M fru440-F fruDtra -0.56382198											F pten/+;tra/stj7-F pten/+;tra/+ 0.114374931
												M P0206/tra2IR-F P0206 -0.27125648						M traFtra1-M dastj7-traFtra1 -0.455565429						F traFdsx15-F dsx1 0.080197714												M fruDtra-F fruDtra -0.53952813											F tra/+-F pten/+;tra/+ -0.193684543
												M r4-F P0206 -0.19737020						M r4stj7-traFtra1-M r4stj7 0.135696349						M dadsx-F dsx1 -0.228513686												M fruDtra/fru440-F fruDtra -0.51305700											F tra/stj7-F pten/+;tra/+ -0.353691494
												M r4/tra2IR-F P0206 -0.28168499						M tra-stj7-M r4stj7 -0.031773011						M dadsx/traFdsx15-F dsx1 0.073756446												M fruF-F fruDtra -0.52452586											M +/stj7-F pten/+;tra/+ -0.633240524
												M tra2IR-F P0206 -0.34975660						M traFtra1-M r4stj7 -0.155512384						M datra-F dsx1 -0.040377659												M fruF/fru440-F fruDtra -0.55294340											M pten/+;tra/+-F pten/+;tra/+ -0.578104009
												F r4-F P0206/tra2IR 0.12976616						M tra-stj7-M r4stj7-traFtra1 -0.167469360						M dsx1-F dsx1 -0.379039998												F fruF-F fruDtra/fru440 -0.10573131											M pten/+;tra/stj7-F pten/+;tra/+ -0.535654776
												F r4/tra2IR-F P0206/tra2IR -0.08894927						M traFtra1-M r4stj7-traFtra1 -0.291208732						M dsx1/dsx15-F dsx1 -0.348060067												F fruF/fru440-F fruDtra/fru440 -0.13165449											M tra/+-F pten/+;tra/+ -0.658894436
												F tra2IR-F P0206/tra2IR 0.02140321						M traFtra1-M tra-stj7 -0.123739373						M dsx15-F dsx1 -0.320407719												M fru440-F fruDtra/fru440 -0.59034860											M tra/stj7-F pten/+;tra/+ -0.562730516
												M P0206-F P0206/tra2IR -0.17519806						lwr						M stj7-F dsx1 -0.314086004												M fruDtra-F fruDtra/fru440 -0.56743021											F tra/+-F pten/+;tra/stj7 -0.402311587
												M P0206/tra2IR-F P0206/tra2IR -0.23633825						F dastj7-traFtra1-F dastj7 0.251517073						M tra/stj7-F dsx1 -0.284970278												M fruDtra/fru440-F fruDtra/fru440 -0.54039974											F tra/stj7-F pten/+;tra/stj7 -0.562062459
												M r4-F P0206/tra2IR -0.16245196						F r4stj7-F dastj7 -0.005675561						M tra1-F dsx1 -0.373073405												M fruF-F fruDtra/fru440 -0.55219683											M +/stj7-F pten/+;tra/stj7 -0.842025313
												M r4/tra2IR-F P0206/tra2IR -0.24676675						F r4stj7-traFtra1-F dastj7 0.104794591						M traFdsx15-F dsx1 -0.226999206												M fruF/fru440-F fruDtra/fru440 -0.57857743											M pten/+;tra/+-F pten/+;tra/stj7 -0.786414459
												M tra2IR-F P0206/tra2IR -0.31483837						F tra-stj7-F dastj7 -0.295266708						F dsx15-F dsx1/dsx15 -0.008584742												F fruF/fru440-F fruF -0.12552756											M pten/+;tra/stj7-F pten/+;tra/stj7 -0.743553703
												F r4/tra2IR-F r4 -0.21871543						F traFtra1-F dastj7 -0.153143589						F stj7-F dsx1/dsx15 0.098633709												M fru440-F fruF -0.58358725											M tra/+-F pten/+;tra/stj7 -0.867713657
												F tra2IR-F r4 -0.10836295						M dastj7-F dastj7 -0.461970851						F tra/stj7-F dsx1/dsx15 -0.181190020												M fruDtra-F fruF -0.55929340											M tra/stj7-F pten/+;tra/stj7 -0.771471946
												M P0206-F r4 -0.30496423						M dastj7-traFtra1-F dastj7 -0.146723189						F tra1-F dsx1/dsx15 0.050060488												M fruDtra/fru440-F fruF -0.53282227											F tra/stj7-F tra/+ -0.230718733
												M P0206/tra2IR-F r4 -0.36610441						M r4stj7-F dastj7 -0.464640128						F traFdsx15-F dsx1/dsx15 0.011949213												M fruF-F fruF -0.54429113											M +/stj7-F tra/+ -0.508662902
												M r4-F r4 -0.29221812						M r4stj7-traFtra1-F dastj7 -0.321925804						M dadsx-F dsx1/dsx15 -0.296762187												M fruF/fru440-F fruF -0.57270868											M pten/+;tra/+-F tra/+ -0.455356162
												M r4/tra2IR-F r4 -0.37653291						M tra-stj7-F dastj7 -0.476014140						M dadsx/traFdsx15-F dsx1/dsx15 0.005507945												M fru440-F fruF/fru440 -0.62126074											M pten/+;tra/stj7-F tra/+ -0.414382668
												M tra2IR-F r4 -0.44460453						M traFtra1-F dastj7 -0.606905747						M datra-F dsx1/dsx15 -0.108626160												M fruDtra-F fruF/fru440 -0.60182260											M tra/+-F tra/+ -0.534177356
												F tra2IR-F r4/tra2IR 0.11035248						F r4stj7-F dastj7-traFtra1 -0.337986786						M dsx1-F dsx1/dsx15 -0.447288499												M fruDtra/fru440-F fruF/fru440 -0.57342745											M tra/stj7-F tra/+ -0.438327100
												M P0206-F r4/tra2IR -0.08624879						F r4stj7-traFtra1-F dastj7-traFtra1 -0.227649399						M dsx1/dsx15-F dsx1/dsx15 -0.416308568												M fruF-F fruF/fru440 -0.58603363											M +/stj7-F tra/stj7 -0.365512267
												M P0206/tra2IR-F r4/tra2IR -0.14738898						F tra-stj7-F dastj7-traFtra1 -0.627339484						M dsx15-F dsx1/dsx15 -0.388656220												M fruF/fru440-F fruF/fru440 -0.60700390											M pten/+;tra/+-F tra/stj7 -0.310591366
												M r4-F r4/tra2IR -0.07350269						F traFtra1-F dastj7-traFtra1 -0.485403356						M stj7-F dsx1/dsx15 -0.382334505												M fruDtra-M fru440 -0.11834662											M pten/+;tra/stj7-F tra/stj7 -0.268325191
												M r4/tra2IR-F r4/tra2IR -0.15781748						M dastj7-F dastj7-traFtra1 -0.794036938						M tra/stj7-F dsx1/dsx15 -0.353218779												M fruDtra/fru440-M fru440 -0.09052671											M tra/+-F tra/stj7 -0.391150308
												M tra2IR-F r4/tra2IR -0.22588910						M dastj7-traFtra1-F dastj7-traFtra1 -0.478845715						M tra1-F dsx1/dsx15 -0.441321906												M fruF-M fru440 -0.10279050											M tra/stj7-F tra/stj7 -0.295022199
												M P0206-F tra2IR -0.19660128						M r4stj7-F dastj7-traFtra1 -0.797253471						M traFdsx15-F dsx1/dsx15 -0.295247707												M fruF/fru440-M fru440 -0.12611901											M pten/+;tra/+-M +/stj7 -0.007621582
												M P0206/tra2IR-F tra2IR -0.25774146						M r4stj7-traFtra1-F dastj7-traFtra1 -0.654369794						F stj7-F dsx15 0.107218451												M fruDtra/fru440-M fruDtra -0.07401704											M pten/+;tra/stj7-M +/stj7 0.032581391
												M r4-F tra2IR -0.18385517						M tra-stj7-F dastj7-traFtra1 -0.808048201						F tra/stj7-F dsx15 -0.172605278												M fruF-M fruDtra -0.08555071											M tra/+-M +/stj7 -0.085305844
												M r4/tra2IR-F tra2IR -0.26816996						M traFtra1-F dastj7-traFtra1 -0.939175426						F tra1-F dsx15 0.058645229												M fruF/fru440-M fruDtra -0.11357305											M tra/stj7-M +/stj7 0.010353097
												M tra2IR-F tra2IR -0.33624158						F r4stj7-traFtra1-F r4stj7 0.020691290						F traFdsx15-F dsx15 0.020533955												M fruF-M fruDtra/fru440 -0.12715734											M pten/+;tra/stj7-M pten/+;tra/+ -0.047619266
												M P0206/tra2IR-M P0206 -0.06114018						F tra-stj7-F r4stj7 -0.379653686						M dadsx-F dsx15 -0.288177445												M fruF/fru440-M fruDtra/fru440 -0.15333869											M tra/+-M pten/+;tra/+ -0.171151340
												M r4-M P0206 0.01274610						F traFtra1-F r4stj7 -0.237388481						M dadsx/traFdsx15-F dsx15 0.014092687												M fruF/fru440-M fruF -0.13382927											M tra/stj7-M pten/+;tra/+ -0.074962451
												M r4/tra2IR-M P0206 -0.07156869						M dastj7-F r4stj7 -0.546362880						M datra-F dsx15 -0.100041418												upr											M tra/+-M pten/+;tra/stj7 -0.249060985
												M tra2IR-M P0206 -0.13964030						M dastj7-traFtra1-F r4stj7 -0.231072530						M dsx1-F dsx15 -0.438703758												F fruDtra-F fru440 0.15723196											M tra/stj7-M pten/+;tra/stj7 -0.152496672
												M r4-M P0206/tra2IR 0.07388629						M r4stj7-F r4stj7 -0.548611934						M dsx1/dsx15-F dsx15 -0.407723826												F fruDtra/fru440-F fru440 0.18495190											M tra/stj7-M tra/+ 0.037898341
												M r4/tra2IR-M P0206/tra2IR -0.01042850						M r4stj7-traFtra1-F r4stj7 -0.406029105						M dsx15-F dsx15 -0.380071478												F fruF-F fru440 0.17699723											upr
												M tra2IR-M P0206/tra2IR -0.07850012						M tra-stj7-F r4stj7 -0.560430321						M stj7-F dsx15 -0.373749763												F fruF/fru440-F fru440 0.21890739											F pten/+;tra/+-F +/stj7 0.07607815
												M r4/tra2IR-M r4 -0.08431479						M traFtra1-F r4stj7 -0.691143061						M tra/stj7-F dsx15 -0.344634038												M fru440-F fru440 -0.26438563											F pten/+;tra/stj7-F +/stj7 0.28472392
												M tra2IR-M r4 -0.15238641						F tra-stj7-F r4stj7-traFtra1 -0.500064142						M tra1-F dsx15 -0.432737164												M fruDtra-F fru440 -0.28173348											F tra/+-F +/stj7 -0.04794625
												M tra2IR-M r4/tra2IR -0.06807162						F traFtra1-F r4stj7-traFtra1 -0.357491767						M traFdsx15-F dsx15 -0.286662965												M fruDtra/fru440-F fru440 -0.24008293											F tra/stj7-F +/stj7 -0.19158634
												lwr						M dastj7-F r4stj7-traFtra1 -0.666784167						F tra/stj7-F stj7 -0.279823729												M fruF-F fru440 -0.26070947											M +/stj7-F +/stj7 -0.49640089
												F P0206/tra2IR-F P0206 -0.1353297288						M dastj7-traFtra1-F r4stj7-traFtra1 -0.351402089						F tra1-F stj7 -0.048573222												M fruF/fru440-F fru440 -0.21650695											M pten/+;tra/+-F +/stj7 -0.41172055
												F r4-F P0206 -0.0112024133						M r4stj7-F r4stj7-traFtra1 -0.668111794						F traFdsx15-F stj7 -0.086684496												F fruDtra/fru440-F fruDtra 0.12549658											M pten/+;tra/stj7-F +/stj7 -0.33465454
												F r4/tra2IR-F P0206 -0.2242789982						M r4stj7-traFtra1-F r4stj7-traFtra1 -0.525821603						M dadsx-F stj7 -0.395395896												F fruF-F fruDtra 0.11723599											M tra/+-F +/stj7 -0.52389464
												F tra2IR-F P0206 -0.1125796731						M tra-stj7-F r4stj7-traFtra1 -0.680903311						M dadsx/traFdsx15-F stj7 -0.093125765												F fruF/fru440-F fruDtra 0.16018179											M tra/stj7-F +/stj7 -0.42352372
												M P0206-F P0206 -0.3101772920						M traFtra1-F r4stj7-traFtra1 -0.811229830						M datra-F stj7 -0.207259870												M fru440-F fruDtra -0.32341616											F pten/+;tra/stj7-F pten/+;tra/+ 0.29684790
												M P0206/tra2IR-F P0206 -0.3703211336						F traFtra1-F tra-stj7 0.067108876						M dsx1-F stj7 -0.545922209												M fruDtra-F fruDtra -0.34143380											F tra/+-F pten/+;tra/+ -0.03432833
												M r4-F P0206 -0.2977816903						M dastj7-F tra-stj7 -0.241289962						M dsx1/dsx15-F stj7 -0.514942277												M fruDtra/fru440-F fruDtra -0.29950935											F tra/stj7-F pten/+;tra/+ -0.17901151
												M r4/tra2IR-F P0206 -0.3807496379						M dastj7-traFtra1-F tra-stj7 0.073832466						M dsx15-F stj7 -0.487289929												M fruF-F fruDtra -0.32029635											M +/stj7-F pten/+;tra/+ -0.48211344
												M tra2IR-F P0206 -0.4488212533						M r4stj7-F tra-stj7 -0.245160815						M stj7-F stj7 -0.480968215												M fruF/fru440-F fruDtra -0.27510911											M pten/+;tra/+-F pten/+;tra/+ -0.39938517
												F r4-F P0206/tra2IR 0.0282834029						M r4stj7-traFtra1-F tra-stj7 -0.102077521						M tra/stj7-F stj7 -0.451852489												F fruF-F fruDtra/fru440 0.10607914											M pten/+;tra/stj7-F pten/+;tra/+ -0.32388736
												F r4/tra2IR-F P0206/tra2IR -0.1845240768						M tra-stj7-F tra-stj7 -0.255262039						M tra1-F stj7 -0.539955616												F fruF/fru440-F fruDtra/fru440 0.14689128											M tra/+-F pten/+;tra/+ -0.50945800
												F tra2IR-F P0206/tra2IR -0.0727555934						M traFtra1-F tra-stj7 -0.386675108						M traFdsx15-F stj7 -0.393881416												M fru440-F fruDtra/fru440 -0.33607226											M tra/stj7-F pten/+;tra/+ -0.40942255
												M P0206-F P0206/tra2IR -0.2704045661						M dastj7-F traFtra1 -0.395312961						F tra1-F tra/stj7 0.231250507												M fruDtra-F fruDtra/fru440 -0.35271443											F tra/+-F pten/+;tra/stj7 -0.23692412
												M P0206/tra2IR-F P0206/tra2IR -0.3304970539						M dastj7-traFtra1-F traFtra1 -0.080058491						F traFdsx15-F tra/stj7 0.193139233												M fruDtra/fru440-F fruDtra/fru440 -0.31134932											F tra/stj7-F pten/+;tra/stj7 -0.38186338
												M r4-F P0206/tra2IR -0.2580267689						M r4stj7-F traFtra1 -0.397915585						M dadsx-F tra/stj7 -0.115572167												M fruF-F fruDtra/fru440 -0.33180810											M +/stj7-F pten/+;tra/stj7 -0.68455149
												M r4/tra2IR-F P0206/tra2IR -0.3409255581						M r4stj7-traFtra1-F traFtra1 -0.255222034						M dadsx/traFdsx15-F tra/stj7 0.186697964												M fruF/fru440-F fruDtra/fru440 -0.28865779											M pten/+;tra/+-F pten/+;tra/stj7 -0.60229755
												M tra2IR-F P0206/tra2IR -0.4089971736						M tra-stj7-F traFtra1 -0.409360106						M datra-F tra/stj7 0.072563859												F fruF/fru440-F fruF 0.14041651											M pten/+;tra/stj7-F pten/+;tra/stj7 -0.52721127
												F r4/tra2IR-F r4 -0.3201981903						M traFtra1-F traFtra1 -0.540223225						M dsx1-F tra/stj7 -0.266098480												M fru440-F fruF -0.34318144											M tra/+-F pten/+;tra/stj7 -0.71186161
												F tra2IR-F r4 -0.2085132729						M dastj7-traFtra1-M dastj7 0.240928001						M dsx1/dsx15-F tra/stj7 -0.235118548												M fruDtra-F fruF -0.36119907											M tra/stj7-F pten/+;tra/stj7 -0.61190396
												M P0206-F r4 -0.4061001968						M r4stj7-M dastj7 -0.078105394						M dsx15-F tra/stj7 -0.207466200												M fruDtra/fru440-F fruF -0.31927463											F tra/stj7-F tra/+ -0.07397140
												M P0206/tra2IR-F r4 -0.4662547334						M r4stj7-traFtra1-M dastj7 0.064991478						M stj7-F tra/stj7 -0.201144486												M fruF-F fruF -0.34006162											M +/stj7-F tra/+ -0.37867819
												M r4-F r4 -0.3937008825						M tra-stj7-M dastj7 -0.088159004						M tra/stj7-F tra/stj7 -0.172028760												M fruF/fru440-F fruF -0.29487438											M pten/+;tra/+-F tra/+ -0.29412014
												M r4/tra2IR-F r4 -0.4766832376						M traFtra1-M dastj7 -0.219591853						M tra1-F tra/stj7 -0.260131887												M fru440-F fruF/fru440 -0.32039691											M pten/+;tra/stj7-F tra/+ -0.21714660
												M tra2IR-F r4 -0.5447548531						M r4stj7-M dastj7-traFtra1 -0.396376611						M traFdsx15-F tra/stj7 -0.114057687												M fruDtra-F fruF/fru440 -0.33355883											M tra/+-F tra/+ -0.40616221
												F tra2IR-F r4/tra2IR 0.0161936760						M r4stj7-traFtra1-M dastj7-traFtra1 -0.253395088						F traFdsx15-F tra1 -0.038111274												M fruDtra/fru440-F fruF/fru440 -0.29355841											M tra/stj7-F tra/+ -0.30581310
												M P0206-F r4/tra2IR -0.1814552967						M tra-stj7-M dastj7-traFtra1 -0.406832900						M dadsx-F tra1 -0.346822674												M fruF-F fruF/fru440 -0.31320809											M +/stj7-F tra/stj7 -0.21713869
												M P0206/tra2IR-F r4/tra2IR -0.2415477845						M traFtra1-M dastj7-traFtra1 -0.538099099						M dadsx/traFdsx15-F tra1 -0.044552543												M fruF/fru440-F fruF/fru440 -0.27546811											M pten/+;tra/+-F tra/stj7 -0.13419481
												M r4-F r4/tra2IR -0.1690774996						M r4stj7-traFtra1-M r4stj7 0.030001298						M datra-F tra1 -0.158686648												M fruDtra-M fru440 0.12462284											M pten/+;tra/stj7-F tra/stj7 -0.05851395
												M r4/tra2IR-F r4/tra2IR -0.2519762888						M tra-stj7-M r4stj7 -0.125951752						M dsx1-F tra1 -0.497348987												M fruDtra/fru440-M fru440 0.16519851											M tra/+-F tra/stj7 -0.24449912
												M tra2IR-F r4/tra2IR -0.3200479042						M traFtra1-M r4stj7 -0.255789078						M dsx1/dsx15-F tra1 -0.466369055												M fruF-M fru440 0.14520644											M tra/stj7-F tra/stj7 -0.14442787
												M P0206-F tra2IR -0.2903862168						M tra-stj7-M r4stj7-traFtra1 -0.254182916						M dsx15-F tra1 -0.438716707												M fruF/fru440-M fru440 0.18530464											M pten/+;tra/+-M +/stj7 0.14548637
												M P0206/tra2IR-F tra2IR -0.3504626431						M traFtra1-M r4stj7-traFtra1 -0.384509435						M stj7-F tra1 -0.432394993												M fruDtra/fru440-M fruDtra 0.14241262											M pten/+;tra/stj7-M +/stj7 0.22323043
												M r4-F tra2IR -0.2780139803						M traFtra1-M tra-stj7 -0.203759449						M tra/stj7-F tra1 -0.403279267												M fruF-M fruDtra 0.12169043											M tra/+-M +/stj7 0.03230738
												M r4/tra2IR-F tra2IR -0.3608911474						upr						M tra1-F tra1 -0.491382394												M fruF/fru440-M fruDtra 0.16648247											M tra/stj7-M +/stj7 0.13284780
												M tra2IR-F tra2IR -0.4289627628						F dastj7-traFtra1-F dastj7 0.41807420						M traFdsx15-F tra1 -0.345308194												M fruF-M fruDtra/fru440 0.09490149											M pten/+;tra/stj7-M pten/+;tra/+ 0.16556630
												M P0206/tra2IR-M P0206 -0.1549251244						F r4stj7-F dastj7 0.17007649						M dadsx-F traFdsx15 -0.308711400												M fruF/fru440-M fruDtra/fru440 0.13785253											M tra/+-M pten/+;tra/+ -0.01971192
												M r4-M P0206 -0.0824604002						F r4stj7-traFtra1-F dastj7 0.29019597						M dadsx/traFdsx15-F traFdsx15 -0.006441268												M fruF/fru440-M fruF 0.15059897											M tra/stj7-M pten/+;tra/+ 0.08029856
												M r4/tra2IR-M P0206 -0.1653536287						F tra-stj7-F dastj7 -0.13444974						M datra-F traFdsx15 -0.120575373												p adj											M tra/+-M pten/+;tra/stj7 -0.05974931
												M tra2IR-M P0206 -0.2334252441						F traFtra1-F dastj7 0.01914403						M dsx1-F traFdsx15 -0.459237712												F fruDtra-F fru440 0.7652149											M tra/stj7-M pten/+;tra/stj7 0.03988574
												M r4-M P0206/tra2IR -0.0202725198						M dastj7-F dastj7 -0.30153462						M dsx1/dsx15-F traFdsx15 -0.428257781												F fruDtra/fru440-F fru440 0.4653706											M tra/stj7-M tra/+ 0.15830102
												M r4/tra2IR-M P0206/tra2IR -0.1031496869						M dastj7-traFtra1-F dastj7 0.01698636						M dsx15-F traFdsx15 -0.400605433												F fruF-F fru440 0.3464078											p adj
												M tra2IR-M P0206/tra2IR -0.1712213024						M r4stj7-F dastj7 -0.26520279						M stj7-F traFdsx15 -0.394283718												F fruF/fru440-F fru440 0.6385235											F pten/+;tra/+-F +/stj7 1.0000000
												M r4/tra2IR-M r4 -0.1784735966						M r4stj7-traFtra1-F dastj7 -0.13652442						M tra/stj7-F traFdsx15 -0.365167992												M fru440-F fru440 0.0000000											F pten/+;tra/stj7-F +/stj7 0.0000000
												M tra2IR-M r4 -0.2465452121						M tra-stj7-F dastj7 -0.31737480						M tra1-F traFdsx15 -0.453271119												M fruDtra-F fru440 0.0000000											F tra/+-F +/stj7 0.0000046
												M tra2IR-M r4/tra2IR -0.1607927981						M traFtra1-F dastj7 -0.43396194						M traFdsx15-F traFdsx15 -0.307196920												M fruDtra/fru440-F fru440 0.0000000											F tra/stj7-F +/stj7 0.0000000
												upr p adj						F r4stj7-F dastj7-traFtra1 -0.16720355						M dadsx/traFdsx15-M dadsx 0.302270132												M fruF-F fru440 0.0000000											M +/stj7-F +/stj7 0.0000000
												F P0206/tra2IR-F P0206 0.065493260 0.9965867						F r4stj7-traFtra1-F dastj7-traFtra1 -0.04695131						M datra-M dadsx 0.188136027												M fruF/fru440-F fru440 0.0000000											M pten/+;tra/+-F +/stj7 0.0000000
												F r4-F P0206 0.200898268 0.1371625						F tra-stj7-F dastj7-traFtra1 -0.47196824						M dsx1-M dadsx -0.150526312												F fruDtra/fru440-F fruDtra 0.9998807											M pten/+;tra/stj7-F +/stj7 0.0000000
												F r4/tra2IR-F P0206 -0.023456010 0.0029307						F traFtra1-F dastj7-traFtra1 -0.31818748						M dsx1/dsx15-M dadsx -0.119546381												F fruF-F fruDtra 0.9997439											M tra/+-F +/stj7 0.0000000
												F tra2IR-F P0206 0.085549629 0.9999999						M dastj7-F dastj7-traFtra1 -0.63905981						M dsx15-M dadsx -0.091894033												F fruF/fru440-F fruDtra 0.9997241											M tra/stj7-F +/stj7 0.0000000
												M P0206-F P0206 -0.110055305 0.0000000						M dastj7-traFtra1-F dastj7-traFtra1 -0.32048239						M stj7-M dadsx -0.085572318												M fru440-F fruDtra 0.0000000											F pten/+;tra/stj7-F pten/+;tra/+ 0.0000000
												M P0206/tra2IR-F P0206 -0.172191831 0.0000000						M r4stj7-F dastj7-traFtra1 -0.60218072						M tra/stj7-M dadsx -0.056456592												M fruDtra-F fruDtra 0.0000000											F tra/+-F pten/+;tra/+ 0.0002786
												M r4-F P0206 -0.096958702 0.0000000						M r4stj7-traFtra1-F dastj7-traFtra1 -0.47367170						M tra1-M dadsx -0.144559719												M fruDtra/fru440-F fruDtra 0.0000000											F tra/stj7-F pten/+;tra/+ 0.0000000
												M r4/tra2IR-F P0206 -0.182620335 0.0000000						M tra-stj7-F dastj7-traFtra1 -0.65493201						M traFdsx15-M dadsx 0.001514480												M fruF-F fruDtra 0.0000000											M +/stj7-F pten/+;tra/+ 0.0000000
												M tra2IR-F P0206 -0.250691951 0.0000000						M traFtra1-F dastj7-traFtra1 -0.77128353						M datra-M dadsx/traFdsx15 -0.114134105												M fruF/fru440-F fruDtra 0.0000000											M pten/+;tra/+-F pten/+;tra/+ 0.0000000
												F r4-F P0206/tra2IR 0.231248921 0.0015569						F r4stj7-traFtra1-F r4stj7 0.20989834						M dsx1-M dadsx/traFdsx15 -0.452796444												F fruF-F fruDtra/fru440 1.0000000											M pten/+;tra/stj7-F pten/+;tra/+ 0.0000000
												F r4/tra2IR-F P0206/tra2IR 0.006625538 0.0990483						F tra-stj7-F r4stj7 -0.21446370						M dsx1/dsx15-M dadsx/traFdsx15 -0.421816512												F fruF/fru440-F fruDtra/fru440 1.0000000											M tra/+-F pten/+;tra/+ 0.0000000
												F tra2IR-F P0206/tra2IR 0.115562019 0.9999658						F traFtra1-F r4stj7 -0.06101201						M dsx15-M dadsx/traFdsx15 -0.394164165												M fru440-F fruDtra/fru440 0.0000000											M tra/stj7-F pten/+;tra/+ 0.0000000
												M P0206-F P0206/tra2IR -0.079991561 0.0000001						M dastj7-F r4stj7 -0.38154353						M stj7-M dadsx/traFdsx15 -0.387842450												M fruDtra-F fruDtra/fru440 0.0000000											F tra/+-F pten/+;tra/stj7 0.0000000
												M P0206/tra2IR-F P0206/tra2IR -0.142179442 0.0000000						M dastj7-traFtra1-F r4stj7 -0.06306523						M tra/stj7-M dadsx/traFdsx15 -0.358726724												M fruDtra/fru440-F fruDtra/fru440 0.0000000											F tra/stj7-F pten/+;tra/stj7 0.0000000
												M r4-F P0206/tra2IR -0.066877154 0.0000014						M r4stj7-F r4stj7 -0.34563192						M tra1-M dadsx/traFdsx15 -0.446829851												M fruF-F fruDtra/fru440 0.0000000											M +/stj7-F pten/+;tra/stj7 0.0000000
												M r4/tra2IR-F P0206/tra2IR -0.152607946 0.0000000						M r4stj7-traFtra1-F r4stj7 -0.21682205						M traFdsx15-M dadsx/traFdsx15 -0.300755651												M fruF/fru440-F fruDtra/fru440 0.0000000											M pten/+;tra/+-F pten/+;tra/stj7 0.0000000
												M tra2IR-F P0206/tra2IR -0.220679561 0.0000000						M tra-stj7-F r4stj7 -0.39735955						M dsx1-M datra -0.338662339												F fruF/fru440-F fruF 1.0000000											M pten/+;tra/stj7-F pten/+;tra/stj7 0.0000000
												F r4/tra2IR-F r4 -0.117232672 0.0000000						M traFtra1-F r4stj7 -0.51412556						M dsx1/dsx15-M datra -0.307682407												M fru440-F fruF 0.0000000											M tra/+-F pten/+;tra/stj7 0.0000000
												F tra2IR-F r4 -0.008212626 0.0201893						F tra-stj7-F r4stj7-traFtra1 -0.32464287						M dsx15-M datra -0.280030060												M fruDtra-F fruF 0.0000000											M tra/stj7-F pten/+;tra/stj7 0.0000000
												M P0206-F r4 -0.203828255 0.0000000						F traFtra1-F r4stj7-traFtra1 -0.17149836						M stj7-M datra -0.273708345												M fruDtra/fru440-F fruF 0.0000000											F tra/stj7-F tra/+ 0.0000000
												M P0206/tra2IR-F r4 -0.265954086 0.0000000						M dastj7-F r4stj7-traFtra1 -0.49171187						M tra/stj7-M datra -0.244592619												M fruF-F fruF 0.0000000											M +/stj7-F tra/+ 0.0000000
												M r4-F r4 -0.190735364 0.0000000						M dastj7-traFtra1-F r4stj7-traFtra1 -0.17332531						M tra1-M datra -0.332695746												M fruF/fru440-F fruF 0.0000000											M pten/+;tra/+-F tra/+ 0.0000000
												M r4/tra2IR-F r4 -0.276382590 0.0000000						M r4stj7-F r4stj7-traFtra1 -0.45672169						M traFdsx15-M datra -0.186621546												M fru440-F fruF/fru440 0.0000000											M pten/+;tra/stj7-F tra/+ 0.0000000
												M tra2IR-F r4 -0.344454206 0.0000000						M r4stj7-traFtra1-F r4stj7-traFtra1 -0.32761919						M dsx1/dsx15-M dsx1 0.030979932												M fruDtra-F fruF/fru440 0.0000000											M tra/+-F tra/+ 0.0000000
												F tra2IR-F r4/tra2IR 0.204511288 0.0066675						M tra-stj7-F r4stj7-traFtra1 -0.50747620						M dsx15-M dsx1 0.058632280												M fruDtra/fru440-F fruF/fru440 0.0000000											M tra/stj7-F tra/+ 0.0000000
												M P0206-F r4/tra2IR 0.008957708 0.1239838						M traFtra1-F r4stj7-traFtra1 -0.62462843						M stj7-M dsx1 0.064953994												M fruF-F fruF/fru440 0.0000000											M +/stj7-F tra/stj7 0.0000000
												M P0206/tra2IR-F r4/tra2IR -0.053230172 0.0000160						F traFtra1-F tra-stj7 0.22860801						M tra/stj7-M dsx1 0.094069720												M fruF/fru440-F fruF/fru440 0.0000000											M pten/+;tra/+-F tra/stj7 0.0000000
												M r4-F r4/tra2IR 0.022072115 0.3501979						M dastj7-F tra-stj7 -0.09249906						M tra1-M dsx1 0.005966593												M fruDtra-M fru440 1.0000000											M pten/+;tra/stj7-F tra/stj7 0.0000414
												M r4/tra2IR-F r4/tra2IR -0.063658677 0.0000021						M dastj7-traFtra1-F tra-stj7 0.22614715						M traFdsx15-M dsx1 0.152040793												M fruDtra/fru440-M fru440 0.9954068											M tra/+-F tra/stj7 0.0000000
												M tra2IR-F r4/tra2IR -0.131730292 0.0000000						M r4stj7-F tra-stj7 -0.05496566						M dsx15-M dsx1/dsx15 0.027652348												M fruF-M fru440 0.9999384											M tra/stj7-F tra/stj7 0.0000000
												M P0206-F tra2IR -0.102816336 0.0000000						M r4stj7-traFtra1-F tra-stj7 0.07334375						M stj7-M dsx1/dsx15 0.033974062												M fruF/fru440-M fru440 0.9998505											M pten/+;tra/+-M +/stj7 0.1197600
												M P0206/tra2IR-F tra2IR -0.165020278 0.0000000						M tra-stj7-F tra-stj7 -0.10841045						M tra/stj7-M dsx1/dsx15 0.063089788												M fruDtra/fru440-M fruDtra 0.9917666											M pten/+;tra/stj7-M +/stj7 0.0009641
												M r4-F tra2IR -0.089696368 0.0000000						M traFtra1-F tra-stj7 -0.22447613						M tra1-M dsx1/dsx15 -0.025013339												M fruF-M fruDtra 0.9999274											M tra/+-M +/stj7 0.9176866
												M r4/tra2IR-F tra2IR -0.175448782 0.0000000						M dastj7-F traFtra1 -0.23419295						M traFdsx15-M dsx1/dsx15 0.121060861												M fruF/fru440-M fruDtra 0.9998577											M tra/stj7-M +/stj7 0.0084190
												M tra2IR-F tra2IR -0.243520398 0.0000000						M dastj7-traFtra1-F traFtra1 0.08432122						M stj7-M dsx15 0.006321715												M fruF-M fruDtra/fru440 0.9999847											M pten/+;tra/stj7-M pten/+;tra/+ 0.7628251
												M P0206/tra2IR-M P0206 0.032644756 0.6346933						M r4stj7-F traFtra1 -0.19792777						M tra/stj7-M dsx15 0.035437440												M fruF/fru440-M fruDtra/fru440 1.0000000											M tra/+-M pten/+;tra/+ 0.0027909
												M r4-M P0206 0.107952605 0.9999999						M r4stj7-traFtra1-F traFtra1 -0.06922863						M tra1-M dsx15 -0.052665686												M fruF/fru440-M fruF 1.0000000											M tra/stj7-M pten/+;tra/+ 1.0000000
												M r4/tra2IR-M P0206 0.022216252 0.3633628						M tra-stj7-F traFtra1 -0.25002928						M traFdsx15-M dsx15 0.093408513																							M tra/+-M pten/+;tra/stj7 0.0000128
												M tra2IR-M P0206 -0.045855363 0.0000592						M traFtra1-F traFtra1 -0.36664490						M tra/stj7-M stj7 0.029115726																							M tra/stj7-M pten/+;tra/stj7 0.6978799
												M r4-M P0206/tra2IR 0.168045092 0.3167258						M dastj7-traFtra1-M dastj7 0.39284064						M tra1-M stj7 -0.058987401																							M tra/stj7-M tra/+ 0.0000132
												M r4/tra2IR-M P0206/tra2IR 0.082292678 1.0000000						M r4stj7-M dastj7 0.11176795						M traFdsx15-M stj7 0.087086799
												M tra2IR-M P0206/tra2IR 0.014221063 0.2030183						M r4stj7-traFtra1-M dastj7 0.24006377						M tra1-M tra/stj7 -0.088103127
												M r4/tra2IR-M r4 0.009844016 0.1358791						M tra-stj7-M dastj7 0.05827553						M traFdsx15-M tra/stj7 0.057971073
												M tra2IR-M r4 -0.058227600 0.0000062						M traFtra1-M dastj7 -0.05777036						M traFdsx15-M tra1 0.146074200
												M tra2IR-M r4/tra2IR 0.024649567 0.4305218						M r4stj7-M dastj7-traFtra1 -0.20372948						lwr
																		M r4stj7-traFtra1-M dastj7-traFtra1 -0.07531831						F dadsx/traFdsx15-F dadsx 0.220739561
												Note: the r4-GAL4 and P0206 experiment were done at the same time, so						M tra-stj7-M dastj7-traFtra1 -0.25681921						F datra-F dadsx 0.138294422
												the analysis is presented together, and is displayed again in Fig.S4.						M traFtra1-M dastj7-traFtra1 -0.37303176						F dsx1-F dadsx -0.331282223
																		M r4stj7-traFtra1-M r4stj7 0.24139140						F dsx1/dsx15-F dadsx -0.269823384
																		M tra-stj7-M r4stj7 0.06240573						F dsx15-F dadsx -0.307459220
																		M traFtra1-M r4stj7 -0.05523569						F stj7-F dadsx -0.174702301
																		M tra-stj7-M r4stj7-traFtra1 -0.08075580						F tra/stj7-F dadsx -0.447320762
																		M traFtra1-M r4stj7-traFtra1 -0.19790803						F tra1-F dadsx -0.211342539
																		M traFtra1-M tra-stj7 -0.04371930						F traFdsx15-F dadsx -0.286925265
																		p adj						M dadsx-F dadsx -0.557158510
																		F dastj7-traFtra1-F dastj7 0.0000000						M dadsx/traFdsx15-F dadsx -0.279937481
																		F r4stj7-F dastj7 0.0923654						M datra-F dadsx -0.381029556
																		F r4stj7-traFtra1-F dastj7 0.0000000						M dsx1-F dadsx -0.712117652
																		F tra-stj7-F dastj7 0.0000000						M dsx1/dsx15-F dadsx -0.693807685
																		F traFtra1-F dastj7 0.3110222						M dsx15-F dadsx -0.658479604
																		M dastj7-F dastj7 0.0000000						M stj7-F dadsx -0.649150880
																		M dastj7-traFtra1-F dastj7 0.2827890						M tra/stj7-F dadsx -0.629606127
																		M r4stj7-F dastj7 0.0000000						M tra1-F dadsx -0.710350773
																		M r4stj7-traFtra1-F dastj7 0.0000000						M traFdsx15-F dadsx -0.596600745
																		M tra-stj7-F dastj7 0.0000000						F datra-F dadsx/traFdsx15 -0.255128159
																		M traFtra1-F dastj7 0.0000000						F dsx1-F dadsx/traFdsx15 -0.724704805
																		F r4stj7-F dastj7-traFtra1 0.0000000						F dsx1/dsx15-F dadsx/traFdsx15 -0.661856689
																		F r4stj7-traFtra1-F dastj7-traFtra1 0.0000493						F dsx15-F dadsx/traFdsx15 -0.694645603
																		F tra-stj7-F dastj7-traFtra1 0.0000000						F stj7-F dadsx/traFdsx15 -0.566060188
																		F traFtra1-F dastj7-traFtra1 0.0000000						F tra/stj7-F dadsx/traFdsx15 -0.840095418
																		M dastj7-F dastj7-traFtra1 0.0000000						F tra1-F dadsx/traFdsx15 -0.605116310
																		M dastj7-traFtra1-F dastj7-traFtra1 0.0000000						F traFdsx15-F dadsx/traFdsx15 -0.674111649
																		M r4stj7-F dastj7-traFtra1 0.0000000						M dadsx-F dadsx/traFdsx15 -0.951152651
																		M r4stj7-traFtra1-F dastj7-traFtra1 0.0000000						M dadsx/traFdsx15-F dadsx/traFdsx15 -0.669168213
																		M tra-stj7-F dastj7-traFtra1 0.0000000						M datra-F dadsx/traFdsx15 -0.772564030
																		M traFtra1-F dastj7-traFtra1 0.0000000						M dsx1-F dadsx/traFdsx15 -1.105161628
																		F r4stj7-traFtra1-F r4stj7 0.0040425						M dsx1/dsx15-F dadsx/traFdsx15 -1.084400486
																		F tra-stj7-F r4stj7 0.0000000						M dsx15-F dadsx/traFdsx15 -1.050512909
																		F traFtra1-F r4stj7 0.0000026						M stj7-F dadsx/traFdsx15 -1.041785373
																		M dastj7-F r4stj7 0.0000000						M tra/stj7-F dadsx/traFdsx15 -1.020399615
																		M dastj7-traFtra1-F r4stj7 0.0000009						M tra1-F dadsx/traFdsx15 -1.102540817
																		M r4stj7-F r4stj7 0.0000000						M traFdsx15-F dadsx/traFdsx15 -0.983441149
																		M r4stj7-traFtra1-F r4stj7 0.0000000						F dsx1-F datra -0.588149169
																		M tra-stj7-F r4stj7 0.0000000						F dsx1/dsx15-F datra -0.526456508
																		M traFtra1-F r4stj7 0.0000000						F dsx15-F datra -0.563321770
																		F tra-stj7-F r4stj7-traFtra1 0.0000000						F stj7-F datra -0.431223987
																		F traFtra1-F r4stj7-traFtra1 0.0000000						F tra/stj7-F datra -0.704077869
																		M dastj7-F r4stj7-traFtra1 0.0000000						F tra1-F datra -0.468269614
																		M dastj7-traFtra1-F r4stj7-traFtra1 0.0000000						F traFdsx15-F datra -0.542787815
																		M r4stj7-F r4stj7-traFtra1 0.0000000						M dadsx-F datra -0.814123534
																		M r4stj7-traFtra1-F r4stj7-traFtra1 0.0000000						M dadsx/traFdsx15-F datra -0.536117101
																		M tra-stj7-F r4stj7-traFtra1 0.0000000						M datra-F datra -0.637580240
																		M traFtra1-F r4stj7-traFtra1 0.0000000						M dsx1-F datra -0.968920244
																		F traFtra1-F tra-stj7 0.0000002						M dsx1/dsx15-F datra -0.950204823
																		M dastj7-F tra-stj7 0.0000000						M dsx15-F datra -0.915112727
																		M dastj7-traFtra1-F tra-stj7 0.0000000						M stj7-F datra -0.905884409
																		M r4stj7-F tra-stj7 0.0000188						M tra/stj7-F datra -0.886035765
																		M r4stj7-traFtra1-F tra-stj7 0.9999948						M tra1-F datra -0.967009962
																		M tra-stj7-F tra-stj7 0.0000000						M traFdsx15-F datra -0.852410677
																		M traFtra1-F tra-stj7 0.0000000						F dsx1/dsx15-F dsx1 -0.056879862
																		M dastj7-F traFtra1 0.0000000						F dsx15-F dsx1 -0.093745124
																		M dastj7-traFtra1-F traFtra1 1.0000000						F stj7-F dsx1 0.038352658
																		M r4stj7-F traFtra1 0.0000000						F tra/stj7-F dsx1 -0.234501224
																		M r4stj7-traFtra1-F traFtra1 0.0000010						F tra1-F dsx1 0.001307031
																		M tra-stj7-F traFtra1 0.0000000						F traFdsx15-F dsx1 -0.073211170
																		M traFtra1-F traFtra1 0.0000000						M dadsx-F dsx1 -0.344546889
																		M dastj7-traFtra1-M dastj7 0.0000000						M dadsx/traFdsx15-F dsx1 -0.066540456
																		M r4stj7-M dastj7 0.9999883						M datra-F dsx1 -0.168003595
																		M r4stj7-traFtra1-M dastj7 0.0000010						M dsx1-F dsx1 -0.499343599
																		M tra-stj7-M dastj7 0.9999511						M dsx1/dsx15-F dsx1 -0.480628178
																		M traFtra1-M dastj7 0.0000017						M dsx15-F dsx1 -0.445536082
																		M r4stj7-M dastj7-traFtra1 0.0000000						M stj7-F dsx1 -0.436307764
																		M r4stj7-traFtra1-M dastj7-traFtra1 0.0000001						M tra/stj7-F dsx1 -0.416459120
																		M tra-stj7-M dastj7-traFtra1 0.0000000						M tra1-F dsx1 -0.497433317
																		M traFtra1-M dastj7-traFtra1 0.0000000						M traFdsx15-F dsx1 -0.382834032
																		M r4stj7-traFtra1-M r4stj7 0.0016989						F dsx15-F dsx1/dsx15 -0.167115337
																		M tra-stj7-M r4stj7 0.9944263						F stj7-F dsx1/dsx15 -0.035967590
																		M traFtra1-M r4stj7 0.0000295						F tra/stj7-F dsx1/dsx15 -0.309152615
																		M tra-stj7-M r4stj7-traFtra1 0.0000000						F tra1-F dsx1/dsx15 -0.073580614
																		M traFtra1-M r4stj7-traFtra1 0.0000000						F traFdsx15-F dsx1/dsx15 -0.146581382
																		M traFtra1-M tra-stj7 0.0000318						M dadsx-F dsx1/dsx15 -0.419486953
																								M dadsx/traFdsx15-F dsx1/dsx15 -0.140371748
																								M datra-F dsx1/dsx15 -0.242364874
																								M dsx1-F dsx1/dsx15 -0.574058450
																								M dsx1/dsx15-F dsx1/dsx15 -0.554771444
																								M dsx15-F dsx1/dsx15 -0.520013638
																								M stj7-F dsx1/dsx15 -0.510926195
																								M tra/stj7-F dsx1/dsx15 -0.490648687
																								M tra1-F dsx1/dsx15 -0.571947523
																								M traFdsx15-F dsx1/dsx15 -0.456127031
																								F stj7-F dsx15 -0.054010231
																								F tra/stj7-F dsx15 -0.328334543
																								F tra1-F dsx15 -0.093552997
																								F traFdsx15-F dsx15 -0.161150188
																								M dadsx-F dsx15 -0.439632212
																								M dadsx/traFdsx15-F dsx15 -0.156664635
																								M datra-F dsx15 -0.260550676
																								M dsx1-F dsx15 -0.593454520
																								M dsx1/dsx15-F dsx15 -0.572190073
																								M dsx15-F dsx15 -0.538602073
																								M stj7-F dsx15 -0.529996366
																								M tra/stj7-F dsx15 -0.508231586
																								M tra1-F dsx15 -0.590661925
																								M traFdsx15-F dsx15 -0.470400101
																								F tra/stj7-F stj7 -0.411114111
																								F tra1-F stj7 -0.175655324
																								F traFdsx15-F stj7 -0.247913179
																								M dadsx-F stj7 -0.521586652
																								M dadsx/traFdsx15-F stj7 -0.241933101
																								M datra-F stj7 -0.344186062
																								M dsx1-F stj7 -0.676050449
																								M dsx1/dsx15-F stj7 -0.656486287
																								M dsx15-F stj7 -0.621891229
																								M stj7-F stj7 -0.612871820
																								M tra/stj7-F stj7 -0.592386179
																								M tra1-F stj7 -0.673842845
																								M traFdsx15-F stj7 -0.557420083
																								F tra1-F tra/stj7 0.111222275
																								F traFdsx15-F tra/stj7 0.037409967
																								M dadsx-F tra/stj7 -0.234656267
																								M dadsx/traFdsx15-F tra/stj7 0.043867508
																								M datra-F tra/stj7 -0.057842038
																								M dsx1-F tra/stj7 -0.389347313
																								M dsx1/dsx15-F tra/stj7 -0.370365074
																								M dsx15-F tra/stj7 -0.335428796
																								M stj7-F tra/stj7 -0.326266335
																								M tra/stj7-F tra/stj7 -0.306217560
																								M tra1-F tra/stj7 -0.387343153
																								M traFdsx15-F tra/stj7 -0.272177299
																								F traFdsx15-F tra1 -0.190309501
																								M dadsx-F tra1 -0.461250463
																								M dadsx/traFdsx15-F tra1 -0.183524610
																								M datra-F tra1 -0.284854766
																								M dsx1-F tra1 -0.616104917
																								M dsx1/dsx15-F tra1 -0.597534290
																								M dsx15-F tra1 -0.562357809
																								M stj7-F tra1 -0.553093680
																								M tra/stj7-F tra1 -0.533353592
																								M tra1-F tra1 -0.614245742
																								M traFdsx15-F tra1 -0.499951357
																								M dadsx-F traFdsx15 -0.460166167
																								M dadsx/traFdsx15-F traFdsx15 -0.177198590
																								M datra-F traFdsx15 -0.281084631
																								M dsx1-F traFdsx15 -0.613988475
																								M dsx1/dsx15-F traFdsx15 -0.592724028
																								M dsx15-F traFdsx15 -0.559136028
																								M stj7-F traFdsx15 -0.550530321
																								M tra/stj7-F traFdsx15 -0.528765540
																								M tra1-F traFdsx15 -0.611195880
																								M traFdsx15-F traFdsx15 -0.490934056
																								M dadsx/traFdsx15-M dadsx 0.164112680
																								M datra-M dadsx 0.062865758
																								M dsx1-M dadsx -0.268327914
																								M dsx1/dsx15-M dadsx -0.249848204
																								M dsx15-M dadsx -0.214618799
																								M stj7-M dadsx -0.205332159
																								M tra/stj7-M dadsx -0.185660216
																								M tra1-M dadsx -0.266500888
																								M traFdsx15-M dadsx -0.152397033
																								M datra-M dadsx/traFdsx15 -0.262161659
																								M dsx1-M dadsx/traFdsx15 -0.594559393
																								M dsx1/dsx15-M dadsx/traFdsx15 -0.574125676
																								M dsx15-M dadsx/traFdsx15 -0.540043857
																								M stj7-M dadsx/traFdsx15 -0.531236787
																								M tra/stj7-M dadsx/traFdsx15 -0.510097437
																								M tra1-M dadsx/traFdsx15 -0.592050941
																								M traFdsx15-M dadsx/traFdsx15 -0.473695729
																								M dsx1-M datra -0.467898141
																								M dsx1/dsx15-M datra -0.448406394
																								M dsx15-M datra -0.413768773
																								M stj7-M datra -0.404731605
																								M tra/stj7-M datra -0.384300356
																								M tra1-M datra -0.465715759
																								M traFdsx15-M datra -0.349450995
																								M dsx1/dsx15-M dsx1 -0.103138737
																								M dsx15-M dsx1 -0.068137671
																								M stj7-M dsx1 -0.058947869
																								M tra/stj7-M dsx1 -0.038982257
																								M tra1-M dsx1 -0.120044917
																								M traFdsx15-M dsx1 -0.005115200
																								M dsx15-M dsx1/dsx15 -0.110810529
																								M stj7-M dsx1/dsx15 -0.101867829
																								M tra/stj7-M dsx1/dsx15 -0.081146741
																								M tra1-M dsx1/dsx15 -0.162782161
																								M traFdsx15-M dsx1/dsx15 -0.045670521
																								M stj7-M dsx15 -0.122269975
																								M tra/stj7-M dsx15 -0.101992467
																								M tra1-M dsx15 -0.183291303
																								M traFdsx15-M dsx15 -0.067470811
																								M tra/stj7-M stj7 -0.105673111
																								M tra1-M stj7 -0.186831458
																								M traFdsx15-M stj7 -0.071542355
																								M tra1-M tra/stj7 -0.224833737
																								M traFdsx15-M tra/stj7 -0.107903474
																								M traFdsx15-M tra1 -0.014208168
																								upr
																								F dadsx/traFdsx15-F dadsx 0.504182106
																								F datra-F dadsx 0.366813107
																								F dsx1-F dadsx -0.102763538
																								F dsx1/dsx15-F dadsx -0.027725376
																								F dsx15-F dadsx -0.007259023
																								F stj7-F dadsx 0.074420961
																								F tra/stj7-F dadsx -0.212608036
																								F tra1-F dadsx 0.013914754
																								F traFdsx15-F dadsx 0.013274932
																								M dadsx-F dadsx -0.333914623
																								M dadsx/traFdsx15-F dadsx -0.006595389
																								M datra-F dadsx -0.133771524
																								M dsx1-F dadsx -0.480008106
																								M dsx1/dsx15-F dadsx -0.436358209
																								M dsx15-F dadsx -0.416381595
																								M stj7-F dadsx -0.413066890
																								M tra/stj7-F dadsx -0.374380192
																								M tra1-F dadsx -0.469841799
																								M traFdsx15-F dadsx -0.291443428
																								F datra-F dadsx/traFdsx15 0.035314021
																								F dsx1-F dadsx/traFdsx15 -0.434262624
																								F dsx1/dsx15-F dadsx/traFdsx15 -0.360613738
																								F dsx15-F dadsx/traFdsx15 -0.344994307
																								F stj7-F dadsx/traFdsx15 -0.259142820
																								F tra/stj7-F dadsx/traFdsx15 -0.544755048
																								F tra1-F dadsx/traFdsx15 -0.317233142
																								F traFdsx15-F dadsx/traFdsx15 -0.324460352
																								M dadsx-F dadsx/traFdsx15 -0.664842149
																								M dadsx/traFdsx15-F dadsx/traFdsx15 -0.342286324
																								M datra-F dadsx/traFdsx15 -0.467158718
																								M dsx1-F dadsx/traFdsx15 -0.811885798
																								M dsx1/dsx15-F dadsx/traFdsx15 -0.770687076
																								M dsx15-F dadsx/traFdsx15 -0.749269957
																								M stj7-F dadsx/traFdsx15 -0.745354064
																								M tra/stj7-F dadsx/traFdsx15 -0.708508371
																								M tra1-F dadsx/traFdsx15 -0.802573423
																								M traFdsx15-F dadsx/traFdsx15 -0.629524691
																								F dsx1-F datra -0.351004122
																								F dsx1/dsx15-F datra -0.276199781
																								F dsx15-F datra -0.256504002
																								F stj7-F datra -0.174164882
																								F tra/stj7-F datra -0.460958459
																								F tra1-F datra -0.234265699
																								F traFdsx15-F datra -0.235970047
																								M dadsx-F datra -0.582057128
																								M dadsx/traFdsx15-F datra -0.255523298
																								M datra-F datra -0.382328369
																								M dsx1-F datra -0.728313043
																								M dsx1/dsx15-F datra -0.685068600
																								M dsx15-F datra -0.664856000
																								M stj7-F datra -0.661440890
																								M tra/stj7-F datra -0.623058082
																								M tra1-F datra -0.718290138
																								M traFdsx15-F datra -0.540741025
																								F dsx1/dsx15-F dsx1 0.193376864
																								F dsx15-F dsx1 0.213072643
																								F stj7-F dsx1 0.295411763
																								F tra/stj7-F dsx1 0.008618186
																								F tra1-F dsx1 0.235310946
																								F traFdsx15-F dsx1 0.233606598
																								M dadsx-F dsx1 -0.112480483
																								M dadsx/traFdsx15-F dsx1 0.214053348
																								M datra-F dsx1 0.087248277
																								M dsx1-F dsx1 -0.258736398
																								M dsx1/dsx15-F dsx1 -0.215491955
																								M dsx15-F dsx1 -0.195279355
																								M stj7-F dsx1 -0.191864245
																								M tra/stj7-F dsx1 -0.153481437
																								M tra1-F dsx1 -0.248713493
																								M traFdsx15-F dsx1 -0.071164379
																								F dsx15-F dsx1/dsx15 0.149945853
																								F stj7-F dsx1/dsx15 0.233235009
																								F tra/stj7-F dsx1/dsx15 -0.053227424
																								F tra1-F dsx1/dsx15 0.173701589
																								F traFdsx15-F dsx1/dsx15 0.170479808
																								M dadsx-F dsx1/dsx15 -0.174037421
																								M dadsx/traFdsx15-F dsx1/dsx15 0.151387637
																								M datra-F dsx1/dsx15 0.025112553
																								M dsx1-F dsx1/dsx15 -0.320518549
																								M dsx1/dsx15-F dsx1/dsx15 -0.277845691
																								M dsx15-F dsx1/dsx15 -0.257298801
																								M stj7-F dsx1/dsx15 -0.253742816
																								M tra/stj7-F dsx1/dsx15 -0.215788872
																								M tra1-F dsx1/dsx15 -0.310696290
																								M traFdsx15-F dsx1/dsx15 -0.134368382
																								F stj7-F dsx15 0.268447134
																								F tra/stj7-F dsx15 -0.016876012
																								F tra1-F dsx15 0.210843456
																								F traFdsx15-F dsx15 0.202218098
																								M dadsx-F dsx15 -0.136722678
																								M dadsx/traFdsx15-F dsx15 0.184850008
																								M datra-F dsx15 0.060467839
																								M dsx1-F dsx15 -0.283952995
																								M dsx1/dsx15-F dsx15 -0.243257579
																								M dsx15-F dsx15 -0.221540883
																								M stj7-F dsx15 -0.217503161
																								M tra/stj7-F dsx15 -0.181036490
																								M tra1-F dsx15 -0.274812404
																								M traFdsx15-F dsx15 -0.102925828
																								F tra/stj7-F stj7 -0.148533347
																								F tra1-F stj7 0.078508880
																								F traFdsx15-F stj7 0.074544186
																								M dadsx-F stj7 -0.269205141
																								M dadsx/traFdsx15-F stj7 0.055681571
																								M datra-F stj7 -0.070333678
																								M dsx1-F stj7 -0.415793968
																								M dsx1/dsx15-F stj7 -0.373398267
																								M dsx15-F stj7 -0.352688629
																								M stj7-F stj7 -0.349064609
																								M tra/stj7-F stj7 -0.311318799
																								M tra1-F stj7 -0.406068386
																								M traFdsx15-F stj7 -0.230342749
																								F tra1-F tra/stj7 0.351278739
																								F traFdsx15-F tra/stj7 0.348868498
																								M dadsx-F tra/stj7 0.003511932
																								M dadsx/traFdsx15-F tra/stj7 0.329528420
																								M datra-F tra/stj7 0.202969757
																								M dsx1-F tra/stj7 -0.142849647
																								M dsx1/dsx15-F tra/stj7 -0.099872022
																								M dsx15-F tra/stj7 -0.079503605
																								M stj7-F tra/stj7 -0.076022637
																								M tra/stj7-F tra/stj7 -0.037839960
																								M tra1-F tra/stj7 -0.132920621
																								M traFdsx15-F tra/stj7 0.044061925
																								F traFdsx15-F tra1 0.114086952
																								M dadsx-F tra1 -0.232394886
																								M dadsx/traFdsx15-F tra1 0.094419524
																								M datra-F tra1 -0.032518529
																								M dsx1-F tra1 -0.378593057
																								M dsx1/dsx15-F tra1 -0.335203820
																								M dsx15-F tra1 -0.315075606
																								M stj7-F tra1 -0.311696305
																								M tra/stj7-F tra1 -0.273204942
																								M tra1-F tra1 -0.368519046
																								M traFdsx15-F tra1 -0.190665032
																								M dadsx-F traFdsx15 -0.157256633
																								M dadsx/traFdsx15-F traFdsx15 0.164316053
																								M datra-F traFdsx15 0.039933884
																								M dsx1-F traFdsx15 -0.304486950
																								M dsx1/dsx15-F traFdsx15 -0.263791534
																								M dsx15-F traFdsx15 -0.242074838
																								M stj7-F traFdsx15 -0.238037116
																								M tra/stj7-F traFdsx15 -0.201570445
																								M tra1-F traFdsx15 -0.295346359
																								M traFdsx15-F traFdsx15 -0.123459783
																								M dadsx/traFdsx15-M dadsx 0.440427584
																								M datra-M dadsx 0.313406296
																								M dsx1-M dadsx -0.032724711
																								M dsx1/dsx15-M dadsx 0.010755442
																								M dsx15-M dadsx 0.030830733
																								M stj7-M dadsx 0.034187522
																								M tra/stj7-M dadsx 0.072747031
																								M tra1-M dadsx -0.022618551
																								M traFdsx15-M dadsx 0.155425994
																								M datra-M dadsx/traFdsx15 0.033893449
																								M dsx1-M dadsx/traFdsx15 -0.311033495
																								M dsx1/dsx15-M dadsx/traFdsx15 -0.269507348
																								M dsx15-M dadsx/traFdsx15 -0.248284472
																								M stj7-M dadsx/traFdsx15 -0.244448113
																								M tra/stj7-M dadsx/traFdsx15 -0.207356011
																								M tra1-M dadsx/traFdsx15 -0.301608761
																								M traFdsx15-M dadsx/traFdsx15 -0.127815574
																								M dsx1-M datra -0.209426537
																								M dsx1/dsx15-M datra -0.166958421
																								M dsx15-M datra -0.146291346
																								M stj7-M datra -0.142685085
																								M tra/stj7-M datra -0.104884883
																								M tra1-M datra -0.199675733
																								M traFdsx15-M datra -0.023792098
																								M dsx1/dsx15-M dsx1 0.165098600
																								M dsx15-M dsx1 0.185402230
																								M stj7-M dsx1 0.188855857
																								M tra/stj7-M dsx1 0.227121697
																								M tra1-M dsx1 0.131978103
																								M traFdsx15-M dsx1 0.309196786
																								M dsx15-M dsx1/dsx15 0.166115224
																								M stj7-M dsx1/dsx15 0.169815953
																								M tra/stj7-M dsx1/dsx15 0.207326317
																								M tra1-M dsx1/dsx15 0.112755484
																								M traFdsx15-M dsx1/dsx15 0.287792243
																								M stj7-M dsx15 0.134913404
																								M tra/stj7-M dsx15 0.172867348
																								M tra1-M dsx15 0.077959930
																								M traFdsx15-M dsx15 0.254287838
																								M tra/stj7-M stj7 0.163904563
																								M tra1-M stj7 0.068856656
																								M traFdsx15-M stj7 0.245715952
																								M tra1-M tra/stj7 0.048627484
																								M traFdsx15-M tra/stj7 0.223845619
																								M traFdsx15-M tra1 0.306356567
																								p adj
																								F dadsx/traFdsx15-F dadsx 0.0000000
																								F datra-F dadsx 0.0000000
																								F dsx1-F dadsx 0.0000000
																								F dsx1/dsx15-F dadsx 0.0023196
																								F dsx15-F dadsx 0.0281307
																								F stj7-F dadsx 0.9971727
																								F tra/stj7-F dadsx 0.0000000
																								F tra1-F dadsx 0.1768834
																								F traFdsx15-F dadsx 0.1275432
																								M dadsx-F dadsx 0.0000000
																								M dadsx/traFdsx15-F dadsx 0.0281667
																								M datra-F dadsx 0.0000000
																								M dsx1-F dadsx 0.0000000
																								M dsx1/dsx15-F dadsx 0.0000000
																								M dsx15-F dadsx 0.0000000
																								M stj7-F dadsx 0.0000000
																								M tra/stj7-F dadsx 0.0000000
																								M tra1-F dadsx 0.0000000
																								M traFdsx15-F dadsx 0.0000000
																								F datra-F dadsx/traFdsx15 0.4363967
																								F dsx1-F dadsx/traFdsx15 0.0000000
																								F dsx1/dsx15-F dadsx/traFdsx15 0.0000000
																								F dsx15-F dadsx/traFdsx15 0.0000000
																								F stj7-F dadsx/traFdsx15 0.0000000
																								F tra/stj7-F dadsx/traFdsx15 0.0000000
																								F tra1-F dadsx/traFdsx15 0.0000000
																								F traFdsx15-F dadsx/traFdsx15 0.0000000
																								M dadsx-F dadsx/traFdsx15 0.0000000
																								M dadsx/traFdsx15-F dadsx/traFdsx15 0.0000000
																								M datra-F dadsx/traFdsx15 0.0000000
																								M dsx1-F dadsx/traFdsx15 0.0000000
																								M dsx1/dsx15-F dadsx/traFdsx15 0.0000000
																								M dsx15-F dadsx/traFdsx15 0.0000000
																								M stj7-F dadsx/traFdsx15 0.0000000
																								M tra/stj7-F dadsx/traFdsx15 0.0000000
																								M tra1-F dadsx/traFdsx15 0.0000000
																								M traFdsx15-F dadsx/traFdsx15 0.0000000
																								F dsx1-F datra 0.0000000
																								F dsx1/dsx15-F datra 0.0000000
																								F dsx15-F datra 0.0000000
																								F stj7-F datra 0.0000000
																								F tra/stj7-F datra 0.0000000
																								F tra1-F datra 0.0000000
																								F traFdsx15-F datra 0.0000000
																								M dadsx-F datra 0.0000000
																								M dadsx/traFdsx15-F datra 0.0000000
																								M datra-F datra 0.0000000
																								M dsx1-F datra 0.0000000
																								M dsx1/dsx15-F datra 0.0000000
																								M dsx15-F datra 0.0000000
																								M stj7-F datra 0.0000000
																								M tra/stj7-F datra 0.0000000
																								M tra1-F datra 0.0000000
																								M traFdsx15-F datra 0.0000000
																								F dsx1/dsx15-F dsx1 0.9246603
																								F dsx15-F dsx1 0.9981838
																								F stj7-F dsx1 0.0007811
																								F tra/stj7-F dsx1 0.1072543
																								F tra1-F dsx1 0.0439457
																								F traFdsx15-F dsx1 0.9486453
																								M dadsx-F dsx1 0.0000000
																								M dadsx/traFdsx15-F dsx1 0.9458887
																								M datra-F dsx1 0.9998992
																								M dsx1-F dsx1 0.0000000
																								M dsx1/dsx15-F dsx1 0.0000000
																								M dsx15-F dsx1 0.0000000
																								M stj7-F dsx1 0.0000000
																								M tra/stj7-F dsx1 0.0000000
																								M tra1-F dsx1 0.0000000
																								M traFdsx15-F dsx1 0.0000512
																								F dsx15-F dsx1/dsx15 1.0000000
																								F stj7-F dsx1/dsx15 0.5017667
																								F tra/stj7-F dsx1/dsx15 0.0001064
																								F tra1-F dsx1/dsx15 0.9969569
																								F traFdsx15-F dsx1/dsx15 1.0000000
																								M dadsx-F dsx1/dsx15 0.0000000
																								M dadsx/traFdsx15-F dsx1/dsx15 1.0000000
																								M datra-F dsx1/dsx15 0.2996223
																								M dsx1-F dsx1/dsx15 0.0000000
																								M dsx1/dsx15-F dsx1/dsx15 0.0000000
																								M dsx15-F dsx1/dsx15 0.0000000
																								M stj7-F dsx1/dsx15 0.0000000
																								M tra/stj7-F dsx1/dsx15 0.0000000
																								M tra1-F dsx1/dsx15 0.0000000
																								M traFdsx15-F dsx1/dsx15 0.0000000
																								F stj7-F dsx15 0.6878957
																								F tra/stj7-F dsx15 0.0130165
																								F tra1-F dsx15 0.9983919
																								F traFdsx15-F dsx15 1.0000000
																								M dadsx-F dsx15 0.0000000
																								M dadsx/traFdsx15-F dsx15 1.0000000
																								M datra-F dsx15 0.7899554
																								M dsx1-F dsx15 0.0000000
																								M dsx1/dsx15-F dsx15 0.0000000
																								M dsx15-F dsx15 0.0000000
																								M stj7-F dsx15 0.0000000
																								M tra/stj7-F dsx15 0.0000000
																								M tra1-F dsx15 0.0000000
																								M traFdsx15-F dsx15 0.0000073
																								F tra/stj7-F stj7 0.0000000
																								F tra1-F stj7 0.9985543
																								F traFdsx15-F stj7 0.9336299
																								M dadsx-F stj7 0.0000000
																								M dadsx/traFdsx15-F stj7 0.7842441
																								M datra-F stj7 0.0000178
																								M dsx1-F stj7 0.0000000
																								M dsx1/dsx15-F stj7 0.0000000
																								M dsx15-F stj7 0.0000000
																								M stj7-F stj7 0.0000000
																								M tra/stj7-F stj7 0.0000000
																								M tra1-F stj7 0.0000000
																								M traFdsx15-F stj7 0.0000000
																								F tra1-F tra/stj7 0.0000000
																								F traFdsx15-F tra/stj7 0.0019552
																								M dadsx-F tra/stj7 0.0695079
																								M dadsx/traFdsx15-F tra/stj7 0.0006778
																								M datra-F tra/stj7 0.9105822
																								M dsx1-F tra/stj7 0.0000000
																								M dsx1/dsx15-F tra/stj7 0.0000002
																								M dsx15-F tra/stj7 0.0000022
																								M stj7-F tra/stj7 0.0000029
																								M tra/stj7-F tra/stj7 0.0010166
																								M tra1-F tra/stj7 0.0000000
																								M traFdsx15-F tra/stj7 0.5335199
																								F traFdsx15-F tra1 0.9999974
																								M dadsx-F tra1 0.0000000
																								M dadsx/traFdsx15-F tra1 0.9998774
																								M datra-F tra1 0.0014907
																								M dsx1-F tra1 0.0000000
																								M dsx1/dsx15-F tra1 0.0000000
																								M dsx15-F tra1 0.0000000
																								M stj7-F tra1 0.0000000
																								M tra/stj7-F tra1 0.0000000
																								M tra1-F tra1 0.0000000
																								M traFdsx15-F tra1 0.0000000
																								M dadsx-F traFdsx15 0.0000000
																								M dadsx/traFdsx15-F traFdsx15 1.0000000
																								M datra-F traFdsx15 0.4514568
																								M dsx1-F traFdsx15 0.0000000
																								M dsx1/dsx15-F traFdsx15 0.0000000
																								M dsx15-F traFdsx15 0.0000000
																								M stj7-F traFdsx15 0.0000000
																								M tra/stj7-F traFdsx15 0.0000000
																								M tra1-F traFdsx15 0.0000000
																								M traFdsx15-F traFdsx15 0.0000008
																								M dadsx/traFdsx15-M dadsx 0.0000000
																								M datra-M dadsx 0.0000222
																								M dsx1-M dadsx 0.0010869
																								M dsx1/dsx15-M dadsx 0.1204128
																								M dsx15-M dadsx 0.4579985
																								M stj7-M dadsx 0.5524799
																								M tra/stj7-M dadsx 0.9922966
																								M tra1-M dadsx 0.0044354
																								M traFdsx15-M dadsx 1.0000000
																								M datra-M dadsx/traFdsx15 0.3991327
																								M dsx1-M dadsx/traFdsx15 0.0000000
																								M dsx1/dsx15-M dadsx/traFdsx15 0.0000000
																								M dsx15-M dadsx/traFdsx15 0.0000000
																								M stj7-M dadsx/traFdsx15 0.0000000
																								M tra/stj7-M dadsx/traFdsx15 0.0000000
																								M tra1-M dadsx/traFdsx15 0.0000000
																								M traFdsx15-M dadsx/traFdsx15 0.0000002
																								M dsx1-M datra 0.0000000
																								M dsx1/dsx15-M datra 0.0000000
																								M dsx15-M datra 0.0000000
																								M stj7-M datra 0.0000000
																								M tra/stj7-M datra 0.0000001
																								M tra1-M datra 0.0000000
																								M traFdsx15-M datra 0.0077750
																								M dsx1/dsx15-M dsx1 0.9999993
																								M dsx15-M dsx1 0.9852852
																								M stj7-M dsx1 0.9472862
																								M tra/stj7-M dsx1 0.5734323
																								M tra1-M dsx1 1.0000000
																								M traFdsx15-M dsx1 0.0718538
																								M dsx15-M dsx1/dsx15 0.9999999
																								M stj7-M dsx1/dsx15 0.9999975
																								M tra/stj7-M dsx1/dsx15 0.9922037
																								M tra1-M dsx1/dsx15 1.0000000
																								M traFdsx15-M dsx1/dsx15 0.5203272
																								M stj7-M dsx15 1.0000000
																								M tra/stj7-M dsx15 0.9999958
																								M tra1-M dsx15 0.9971150
																								M traFdsx15-M dsx15 0.8738977
																								M tra/stj7-M stj7 0.9999998
																								M tra1-M stj7 0.9856699
																								M traFdsx15-M stj7 0.9202793
																								M tra1-M tra/stj7 0.7404367
																								M traFdsx15-M tra/stj7 0.9995740
																								M traFdsx15-M tra1 0.1277956
